# Supplementary material for: Genome-wide analysis of genetic and epigenetic control of programmed DNA deletion
Source: Nucleic Acids Res. 2014 Jul 12;42(14):8970–83. doi: 10.1093/nar/gku619 (PMC4132734; doi:10.1093/nar/gku619)
Supplement: SUPPLEMENTARY DATA [file supp_gku619_nar-01087-v-2014-File008.txt]

IES_ID	SCAFFOLD_ID	START_COORD	Ctrl_mt7_score	PGM_score	DCL23_score	DCL5_score
IESPGM.PTET51.1.100.101020	scaffold51_100	101020	0	0.79703	0	0.00813
IESPGM.PTET51.1.100.103371	scaffold51_100	103371	0	0.81905	0.02857	0.0396
IESPGM.PTET51.1.100.103713	scaffold51_100	103713	0	0.82036	0	0.09756
IESPGM.PTET51.1.100.105510	scaffold51_100	105510	0	0.81379	0.02597	0.01099
IESPGM.PTET51.1.100.107116	scaffold51_100	107116	0	0.75641	0.01905	0.05505
IESPGM.PTET51.1.100.109342	scaffold51_100	109342	0	0.77586	0.08	0.30189
IESPGM.PTET51.1.100.111742	scaffold51_100	111742	0	0.79459	0.01176	0
IESPGM.PTET51.1.100.1119	scaffold51_100	1119	0	0.71429	0.025	0.02128
IESPGM.PTET51.1.100.118499	scaffold51_100	118499	0.01754	0.77049	0.01724	0.01852
IESPGM.PTET51.1.100.119036	scaffold51_100	119036	0	0.74299	0	0
IESPGM.PTET51.1.100.119817	scaffold51_100	119817	0	0.67532	0.0082	0
IESPGM.PTET51.1.100.1212	scaffold51_100	1212	0	0.74194	0	0
IESPGM.PTET51.1.100.121909	scaffold51_100	121909	0	0.87072	0	0
IESPGM.PTET51.1.100.124997	scaffold51_100	124997	0	0.7243	0.02273	0.02586
IESPGM.PTET51.1.100.126280	scaffold51_100	126280	0	0.76113	0.21053	0.06
IESPGM.PTET51.1.100.132591	scaffold51_100	132591	0	0.70552	0	0.00962
IESPGM.PTET51.1.100.1342	scaffold51_100	1342	0	0.78889	0	0.32353
IESPGM.PTET51.1.100.135238	scaffold51_100	135238	0	0.78235	0	0
IESPGM.PTET51.1.100.136043	scaffold51_100	136043	0	0.84615	0.02469	0
IESPGM.PTET51.1.100.137987	scaffold51_100	137987	0.02439	0.81043	0.07353	0.08642
IESPGM.PTET51.1.100.138299	scaffold51_100	138299	0	0.79235	0.06897	0.06061
IESPGM.PTET51.1.100.139907	scaffold51_100	139907	0	0.82946	0.05882	0.02778
IESPGM.PTET51.1.100.140104	scaffold51_100	140104	0	0.79618	0.04	0
IESPGM.PTET51.1.100.141112	scaffold51_100	141112	0	0.75728	0.06024	0.08929
IESPGM.PTET51.1.100.142014	scaffold51_100	142014	0	0.77095	0.01124	0
IESPGM.PTET51.1.100.143834	scaffold51_100	143834	0	0.85024	0.01149	0.00971
IESPGM.PTET51.1.100.144290	scaffold51_100	144290	0	0.76166	0	0.00877
IESPGM.PTET51.1.100.144378	scaffold51_100	144378	0	0.7377	0	0
IESPGM.PTET51.1.100.144459	scaffold51_100	144459	0	0.7673	0	0
IESPGM.PTET51.1.100.144727	scaffold51_100	144727	0	0.76444	0.06316	0.02586
IESPGM.PTET51.1.100.145053	scaffold51_100	145053	0	0.75676	0	0
IESPGM.PTET51.1.100.145266	scaffold51_100	145266	0	0.73786	0	0.0411
IESPGM.PTET51.1.100.1472	scaffold51_100	1472	0	0.53571	0	0
IESPGM.PTET51.1.100.147746	scaffold51_100	147746	0	0.72603	0.0101	0.00862
IESPGM.PTET51.1.100.148010	scaffold51_100	148010	0	0.73148	0.01087	0
IESPGM.PTET51.1.100.151688	scaffold51_100	151688	0	0.69849	0	0
IESPGM.PTET51.1.100.155500	scaffold51_100	155500	0	0.8	0	0.02151
IESPGM.PTET51.1.100.155735	scaffold51_100	155735	0	0.77193	0	0.00877
IESPGM.PTET51.1.100.156683	scaffold51_100	156683	0	0.72159	0.01111	0.01111
IESPGM.PTET51.1.100.157916	scaffold51_100	157916	0	0.76498	0	0
IESPGM.PTET51.1.100.158938	scaffold51_100	158938	0	0.81853	0	0.00885
IESPGM.PTET51.1.100.1601	scaffold51_100	1601	0	0.73333	0	0.06024
IESPGM.PTET51.1.100.162195	scaffold51_100	162195	0	0.71277	0	0.0087
IESPGM.PTET51.1.100.164200	scaffold51_100	164200	0	0.74059	0	0
IESPGM.PTET51.1.100.165224	scaffold51_100	165224	0	0.80263	0	0
IESPGM.PTET51.1.100.166442	scaffold51_100	166442	0	0.86184	0.01176	0
IESPGM.PTET51.1.100.168058	scaffold51_100	168058	0	0.81065	0	0
IESPGM.PTET51.1.100.168432	scaffold51_100	168432	0	0.71779	0.01449	0.05682
IESPGM.PTET51.1.100.168456	scaffold51_100	168456	0	0.72611	0	0
IESPGM.PTET51.1.100.168480	scaffold51_100	168480	0	0.72222	0.01316	0.09524
IESPGM.PTET51.1.100.169307	scaffold51_100	169307	0	0.71728	0	0
IESPGM.PTET51.1.100.172109	scaffold51_100	172109	0	0.67883	0	0
IESPGM.PTET51.1.100.1732	scaffold51_100	1732	0	0.74038	0	0
IESPGM.PTET51.1.100.173627	scaffold51_100	173627	0	0.79216	0	0
IESPGM.PTET51.1.100.174169	scaffold51_100	174169	0	0.83163	0.02439	0
IESPGM.PTET51.1.100.175934	scaffold51_100	175934	0	0.7193	0.2	0.01923
IESPGM.PTET51.1.100.177154	scaffold51_100	177154	0	0.73778	0	0
IESPGM.PTET51.1.100.177955	scaffold51_100	177955	0	0.73143	0	0
IESPGM.PTET51.1.100.178684	scaffold51_100	178684	0	0.76374	0	0.02521
IESPGM.PTET51.1.100.178712	scaffold51_100	178712	0	0.78283	0	0
IESPGM.PTET51.1.100.179869	scaffold51_100	179869	0	0.76471	0	0
IESPGM.PTET51.1.100.180823	scaffold51_100	180823	0	0.77273	0	0
IESPGM.PTET51.1.100.180846	scaffold51_100	180846	0	0.77717	0	0.0099
IESPGM.PTET51.1.100.181027	scaffold51_100	181027	0	0.81019	0.01235	0.07216
IESPGM.PTET51.1.100.181217	scaffold51_100	181217	0	0.71345	0	0
IESPGM.PTET51.1.100.181759	scaffold51_100	181759	0.025	0.76987	0	0
IESPGM.PTET51.1.100.183725	scaffold51_100	183725	0	0.76142	0.01299	0.01835
IESPGM.PTET51.1.100.185266	scaffold51_100	185266	0	0.74257	0	0
IESPGM.PTET51.1.100.185811	scaffold51_100	185811	0	0.74123	0.01176	0.02913
IESPGM.PTET51.1.100.188729	scaffold51_100	188729	0	0.78469	0	0
IESPGM.PTET51.1.100.191168	scaffold51_100	191168	0	0.75377	0	0.01
IESPGM.PTET51.1.100.191243	scaffold51_100	191243	0	0.73797	0	0
IESPGM.PTET51.1.100.193031	scaffold51_100	193031	0	0.6802	0.01163	0
IESPGM.PTET51.1.100.194859	scaffold51_100	194859	0	0.77778	0	0
IESPGM.PTET51.1.100.196923	scaffold51_100	196923	0	0.73113	0	0.01087
IESPGM.PTET51.1.100.199354	scaffold51_100	199354	0	0.75397	0	0.00926
IESPGM.PTET51.1.100.199770	scaffold51_100	199770	0	0.78981	0	0.05618
IESPGM.PTET51.1.100.199984	scaffold51_100	199984	0	0.81646	0.11392	0.15152
IESPGM.PTET51.1.100.200620	scaffold51_100	200620	0	0.82629	0	0.01869
IESPGM.PTET51.1.100.200714	scaffold51_100	200714	0	0.8324	0	0.00926
IESPGM.PTET51.1.100.200773	scaffold51_100	200773	0	0.80788	0	0
IESPGM.PTET51.1.100.201437	scaffold51_100	201437	0	0.80976	0.04124	0.11475
IESPGM.PTET51.1.100.201996	scaffold51_100	201996	0	0.73529	0.03614	0.18812
IESPGM.PTET51.1.100.202617	scaffold51_100	202617	0	0.67797	0.04	0.05882
IESPGM.PTET51.1.100.203588	scaffold51_100	203588	0	0.7027	0.01587	0
IESPGM.PTET51.1.100.205635	scaffold51_100	205635	0.0137	0.70064	0	0
IESPGM.PTET51.1.100.205890	scaffold51_100	205890	0	0.65693	0.01124	0
IESPGM.PTET51.1.100.205920	scaffold51_100	205920	0	0.75182	0	0
IESPGM.PTET51.1.100.208139	scaffold51_100	208139	0	0.81159	0.07692	0
IESPGM.PTET51.1.100.210584	scaffold51_100	210584	0	0.725	0.01163	0
IESPGM.PTET51.1.100.211041	scaffold51_100	211041	0	0.7929	0.01429	0
IESPGM.PTET51.1.100.211305	scaffold51_100	211305	0	0.74051	0	0
IESPGM.PTET51.1.100.211400	scaffold51_100	211400	0	0.68508	0	0
IESPGM.PTET51.1.100.211763	scaffold51_100	211763	0.01786	0.73649	0	0
IESPGM.PTET51.1.100.214622	scaffold51_100	214622	0	0.78333	0.15789	0.03659
IESPGM.PTET51.1.100.215662	scaffold51_100	215662	0	0.73333	0.00862	0.00725
IESPGM.PTET51.1.100.217020	scaffold51_100	217020	0	0.74691	0.01124	0.00935
IESPGM.PTET51.1.100.217094	scaffold51_100	217094	0	0.71429	0.01389	0
IESPGM.PTET51.1.100.218	scaffold51_100	218	0	0.7875	0	0.05263
IESPGM.PTET51.1.100.220625	scaffold51_100	220625	0	0.78505	0	0.0198
IESPGM.PTET51.1.100.221477	scaffold51_100	221477	0	0.72532	0	0
IESPGM.PTET51.1.100.222567	scaffold51_100	222567	0	0.81879	0.10204	0.21875
IESPGM.PTET51.1.100.222692	scaffold51_100	222692	0	0.78646	0	0.02128
IESPGM.PTET51.1.100.222967	scaffold51_100	222967	0	0.85377	0.01235	0.0396
IESPGM.PTET51.1.100.222981	scaffold51_100	222981	0	0.84305	0.02381	0.02778
IESPGM.PTET51.1.100.223044	scaffold51_100	223044	0	0.75172	0.0375	0.13386
IESPGM.PTET51.1.100.224352	scaffold51_100	224352	0	0.74251	0	0.00781
IESPGM.PTET51.1.100.224435	scaffold51_100	224435	0	0.70166	0	0.04587
IESPGM.PTET51.1.100.225180	scaffold51_100	225180	0	0.79024	0.09709	0.16935
IESPGM.PTET51.1.100.225554	scaffold51_100	225554	0	0.81651	0.0137	0.0297
IESPGM.PTET51.1.100.22680	scaffold51_100	22680	0	0.77011	0	0
IESPGM.PTET51.1.100.226982	scaffold51_100	226982	0	0.6646	0	0
IESPGM.PTET51.1.100.227794	scaffold51_100	227794	0	0.8408	0	0
IESPGM.PTET51.1.100.229690	scaffold51_100	229690	0	0.75862	0	0
IESPGM.PTET51.1.100.232469	scaffold51_100	232469	0	0.75796	0	0
IESPGM.PTET51.1.100.234536	scaffold51_100	234536	0	0.82353	0	0
IESPGM.PTET51.1.100.234829	scaffold51_100	234829	0	0.75581	0.03158	0.09
IESPGM.PTET51.1.100.237431	scaffold51_100	237431	0	0.79464	0.0122	0
IESPGM.PTET51.1.100.237680	scaffold51_100	237680	0	0.7415	0	0.0101
IESPGM.PTET51.1.100.238715	scaffold51_100	238715	0	0.75309	0	0.00847
IESPGM.PTET51.1.100.23889	scaffold51_100	23889	0	0.74869	0.01266	0.00917
IESPGM.PTET51.1.100.239484	scaffold51_100	239484	0	0.7641	0.03846	0.02703
IESPGM.PTET51.1.100.240261	scaffold51_100	240261	0	0.72519	0	0.04762
IESPGM.PTET51.1.100.240339	scaffold51_100	240339	0	0.73684	0.03261	0.02381
IESPGM.PTET51.1.100.24150	scaffold51_100	24150	0	0.81013	0	0.04255
IESPGM.PTET51.1.100.243649	scaffold51_100	243649	0	0.69822	0.00926	0.04587
IESPGM.PTET51.1.100.243740	scaffold51_100	243740	0	0.72903	0	0
IESPGM.PTET51.1.100.244296	scaffold51_100	244296	0	0.77228	0	0.0315
IESPGM.PTET51.1.100.24441	scaffold51_100	24441	0	0.80275	0	0
IESPGM.PTET51.1.100.244570	scaffold51_100	244570	0	0.73563	0.0119	0.04348
IESPGM.PTET51.1.100.245019	scaffold51_100	245019	0	0.73113	0.18182	0.33884
IESPGM.PTET51.1.100.246286	scaffold51_100	246286	0	0.73864	0.0122	0
IESPGM.PTET51.1.100.247214	scaffold51_100	247214	0	0.73203	0.01111	0.02344
IESPGM.PTET51.1.100.247524	scaffold51_100	247524	0	0.77315	0.02353	0.10204
IESPGM.PTET51.1.100.248976	scaffold51_100	248976	0	0.76471	0.0122	0.22581
IESPGM.PTET51.1.100.249765	scaffold51_100	249765	0	0.79213	0	0.01818
IESPGM.PTET51.1.100.249955	scaffold51_100	249955	0	0.75148	0	0
IESPGM.PTET51.1.100.250618	scaffold51_100	250618	0	0.7871	0.01031	0
IESPGM.PTET51.1.100.250637	scaffold51_100	250637	0	0.77901	0.01852	0.0495
IESPGM.PTET51.1.100.252114	scaffold51_100	252114	0	0.7972	0.01205	0.04348
IESPGM.PTET51.1.100.256804	scaffold51_100	256804	0	0.77889	0	0
IESPGM.PTET51.1.100.257581	scaffold51_100	257581	0	0.75275	0.0101	0
IESPGM.PTET51.1.100.257912	scaffold51_100	257912	0	0.76836	0	0
IESPGM.PTET51.1.100.258621	scaffold51_100	258621	0	0.77273	0	0
IESPGM.PTET51.1.100.258812	scaffold51_100	258812	0	0.71101	0	0.0101
IESPGM.PTET51.1.100.259947	scaffold51_100	259947	0	0.62676	0	0
IESPGM.PTET51.1.100.261544	scaffold51_100	261544	0	0.74194	0	0
IESPGM.PTET51.1.100.261580	scaffold51_100	261580	0	0.70414	0	0
IESPGM.PTET51.1.100.262780	scaffold51_100	262780	0	0.625	0.04938	0.09783
IESPGM.PTET51.1.100.263758	scaffold51_100	263758	0	0.69312	0	0
IESPGM.PTET51.1.100.264269	scaffold51_100	264269	0	0.73864	0.03704	0.08403
IESPGM.PTET51.1.100.264377	scaffold51_100	264377	0	0.73826	0	0
IESPGM.PTET51.1.100.265270	scaffold51_100	265270	0	0.73684	0.01176	0
IESPGM.PTET51.1.100.265475	scaffold51_100	265475	0	0.67284	0	0.02
IESPGM.PTET51.1.100.266338	scaffold51_100	266338	0	0.77439	0	0
IESPGM.PTET51.1.100.266390	scaffold51_100	266390	0	0.72152	0	0
IESPGM.PTET51.1.100.267561	scaffold51_100	267561	0	0.65625	0	0
IESPGM.PTET51.1.100.267767	scaffold51_100	267767	0	0.73248	0	0
IESPGM.PTET51.1.100.268595	scaffold51_100	268595	0.00885	0.76136	0.02222	0.03333
IESPGM.PTET51.1.100.268708	scaffold51_100	268708	0	0.69128	0	0.00917
IESPGM.PTET51.1.100.269091	scaffold51_100	269091	0	0.7337	0	0.0202
IESPGM.PTET51.1.100.269259	scaffold51_100	269259	0	0.67005	0	0
IESPGM.PTET51.1.100.270503	scaffold51_100	270503	0	0.75152	0	0
IESPGM.PTET51.1.100.271786	scaffold51_100	271786	0	0.79524	0	0.00855
IESPGM.PTET51.1.100.274226	scaffold51_100	274226	0	0.77778	0	0
IESPGM.PTET51.1.100.274282	scaffold51_100	274282	0	0.68613	0	0.00943
IESPGM.PTET51.1.100.274688	scaffold51_100	274688	0	0.71171	0.02198	0.15929
IESPGM.PTET51.1.100.276719	scaffold51_100	276719	0	0.7191	0	0.13669
IESPGM.PTET51.1.100.276867	scaffold51_100	276867	0	0.74257	0.00952	0
IESPGM.PTET51.1.100.277859	scaffold51_100	277859	0	0.66667	0.0102	0.02941
IESPGM.PTET51.1.100.277948	scaffold51_100	277948	0	0.71429	0.02174	0.01
IESPGM.PTET51.1.100.278013	scaffold51_100	278013	0	0.68531	0	0
IESPGM.PTET51.1.100.278091	scaffold51_100	278091	0	0.58647	0	0.0119
IESPGM.PTET51.1.100.278850	scaffold51_100	278850	0	0.67857	0	0
IESPGM.PTET51.1.100.280236	scaffold51_100	280236	0	0.76536	0.02062	0.04651
IESPGM.PTET51.1.100.281370	scaffold51_100	281370	0	0.65891	0	0
IESPGM.PTET51.1.100.281433	scaffold51_100	281433	0	0.72109	0	0
IESPGM.PTET51.1.100.281554	scaffold51_100	281554	0	0.725	0	0
IESPGM.PTET51.1.100.281844	scaffold51_100	281844	0	0.73239	0	0
IESPGM.PTET51.1.100.282026	scaffold51_100	282026	0	0.74825	0	0
IESPGM.PTET51.1.100.282305	scaffold51_100	282305	0	0.66055	0	0
IESPGM.PTET51.1.100.282350	scaffold51_100	282350	0	0.73529	0	0.04
IESPGM.PTET51.1.100.282698	scaffold51_100	282698	0	0.68595	0	0
IESPGM.PTET51.1.100.283396	scaffold51_100	283396	0	0.73333	0	0.01942
IESPGM.PTET51.1.100.283619	scaffold51_100	283619	0	0.76923	0.01282	0
IESPGM.PTET51.1.100.283875	scaffold51_100	283875	0	0.81452	0	0
IESPGM.PTET51.1.100.284337	scaffold51_100	284337	0	0.67153	0	0.00794
IESPGM.PTET51.1.100.285017	scaffold51_100	285017	0	0.77647	0.30108	0.01064
IESPGM.PTET51.1.100.285672	scaffold51_100	285672	0	0.75	0	0.02299
IESPGM.PTET51.1.100.285755	scaffold51_100	285755	0	0.80292	0	0.01136
IESPGM.PTET51.1.100.285816	scaffold51_100	285816	0	0.72973	0	0
IESPGM.PTET51.1.100.287026	scaffold51_100	287026	0	0.76	0.03191	0.06667
IESPGM.PTET51.1.100.287200	scaffold51_100	287200	0	0.82734	0	0.01149
IESPGM.PTET51.1.100.287707	scaffold51_100	287707	0	0.69167	0	0
IESPGM.PTET51.1.100.289356	scaffold51_100	289356	0	0.77451	0.0274	0.04762
IESPGM.PTET51.1.100.294780	scaffold51_100	294780	0	0.72519	0.02857	0.10112
IESPGM.PTET51.1.100.29751	scaffold51_100	29751	0	0.7402	0.01471	0.08537
IESPGM.PTET51.1.100.297944	scaffold51_100	297944	0	0.68966	0.02041	0.03883
IESPGM.PTET51.1.100.29830	scaffold51_100	29830	0	0.83616	0	0.0814
IESPGM.PTET51.1.100.299215	scaffold51_100	299215	0	0.73485	0.0641	0.01351
IESPGM.PTET51.1.100.301139	scaffold51_100	301139	0	0.74444	0	0.01149
IESPGM.PTET51.1.100.304171	scaffold51_100	304171	0	0.75641	0	0
IESPGM.PTET51.1.100.305080	scaffold51_100	305080	0	0.76378	0.01613	0
IESPGM.PTET51.1.100.30724	scaffold51_100	30724	0	0.66667	0	0.008
IESPGM.PTET51.1.100.308573	scaffold51_100	308573	0	0.73611	0	0
IESPGM.PTET51.1.100.309082	scaffold51_100	309082	0	0.81928	0	0.01667
IESPGM.PTET51.1.100.310191	scaffold51_100	310191	0	0.83333	0.01667	0
IESPGM.PTET51.1.100.311226	scaffold51_100	311226	0	0.76786	0.03774	0.0625
IESPGM.PTET51.1.100.348	scaffold51_100	348	0	0.57407	0	0
IESPGM.PTET51.1.100.37616	scaffold51_100	37616	0	0.8209	0	0.01449
IESPGM.PTET51.1.100.3813	scaffold51_100	3813	0	0.78313	0.31111	0.08235
IESPGM.PTET51.1.100.40357	scaffold51_100	40357	0	0.78281	0	0
IESPGM.PTET51.1.100.41363	scaffold51_100	41363	0	0.80913	0.03529	0.03261
IESPGM.PTET51.1.100.4388	scaffold51_100	4388	0.05882	0.7381	0.22093	0.24211
IESPGM.PTET51.1.100.43950	scaffold51_100	43950	0	0.8327	0.34483	0.09091
IESPGM.PTET51.1.100.44180	scaffold51_100	44180	0	0.78926	0	0.01042
IESPGM.PTET51.1.100.4531	scaffold51_100	4531	0	0.7716	0.82105	0
IESPGM.PTET51.1.100.46774	scaffold51_100	46774	0	0.80658	0	0
IESPGM.PTET51.1.100.478	scaffold51_100	478	0	0.74684	0	0.10127
IESPGM.PTET51.1.100.48715	scaffold51_100	48715	0	0.52033	0	0
IESPGM.PTET51.1.100.49358	scaffold51_100	49358	0	0.78607	0	0.0119
IESPGM.PTET51.1.100.51654	scaffold51_100	51654	0	0.78075	0	0
IESPGM.PTET51.1.100.52214	scaffold51_100	52214	0	0.73026	0	0
IESPGM.PTET51.1.100.54418	scaffold51_100	54418	0.31429	0.89394	0.68852	0.76068
IESPGM.PTET51.1.100.5534	scaffold51_100	5534	0	0.76316	0	0
IESPGM.PTET51.1.100.57938	scaffold51_100	57938	0	0.76433	0.0122	0
IESPGM.PTET51.1.100.5850	scaffold51_100	5850	0	0.72868	0	0
IESPGM.PTET51.1.100.600	scaffold51_100	600	0	0.75	0	0
IESPGM.PTET51.1.100.60110	scaffold51_100	60110	0	0.75377	0	0
IESPGM.PTET51.1.100.62660	scaffold51_100	62660	0	0.8	0.01176	0.04808
IESPGM.PTET51.1.100.62744	scaffold51_100	62744	0	0.70707	0	0.0396
IESPGM.PTET51.1.100.63356	scaffold51_100	63356	0	0.74299	0.01205	0.00885
IESPGM.PTET51.1.100.64557	scaffold51_100	64557	0.12821	0.81624	0.16176	0.15068
IESPGM.PTET51.1.100.6562	scaffold51_100	6562	0	0.74306	0.04839	0.06122
IESPGM.PTET51.1.100.67583	scaffold51_100	67583	0.01961	0.85321	0.23256	0.21739
IESPGM.PTET51.1.100.68534	scaffold51_100	68534	0	0.83529	0.01042	0.04545
IESPGM.PTET51.1.100.69818	scaffold51_100	69818	0	0.77108	0	0
IESPGM.PTET51.1.100.69872	scaffold51_100	69872	0	0.74074	0.0122	0.01075
IESPGM.PTET51.1.100.729	scaffold51_100	729	0	0.81319	0	0.04478
IESPGM.PTET51.1.100.774	scaffold51_100	774	0.69792	0.63128	0.59615	0.58794
IESPGM.PTET51.1.100.77898	scaffold51_100	77898	0	0.8191	0	0.08247
IESPGM.PTET51.1.100.7862	scaffold51_100	7862	0	0.85235	0.05797	0.16867
IESPGM.PTET51.1.100.81350	scaffold51_100	81350	0	0.81347	0	0.0198
IESPGM.PTET51.1.100.82506	scaffold51_100	82506	0	0.80201	0.70714	0.01818
IESPGM.PTET51.1.100.82833	scaffold51_100	82833	0	0.78632	0.01149	0.05172
IESPGM.PTET51.1.100.83368	scaffold51_100	83368	0	0.8365	0.14062	0.04587
IESPGM.PTET51.1.100.8576	scaffold51_100	8576	0	0.79747	0	0
IESPGM.PTET51.1.100.859	scaffold51_100	859	0	0.59677	0	0.01852
IESPGM.PTET51.1.100.90174	scaffold51_100	90174	0	0.83051	0	0
IESPGM.PTET51.1.100.91197	scaffold51_100	91197	0	0.79	0	0.03306
IESPGM.PTET51.1.100.92947	scaffold51_100	92947	0	0.78571	0	0.0274
IESPGM.PTET51.1.100.93006	scaffold51_100	93006	0	0.76923	0	0
IESPGM.PTET51.1.100.93288	scaffold51_100	93288	0	0.85057	0.02469	0.06061
IESPGM.PTET51.1.100.95199	scaffold51_100	95199	0	0.77037	0.0098	0.02247
IESPGM.PTET51.1.100.989	scaffold51_100	989	0	0.15	0	0
IESPGM.PTET51.1.100.99707	scaffold51_100	99707	0	0.74576	0.01942	0.02222
IESPGM.PTET51.1.10.100534	scaffold51_10	100534	0	0.72093	0.01111	0.0119
IESPGM.PTET51.1.10.105477	scaffold51_10	105477	0	0.79333	0	0.0099
IESPGM.PTET51.1.10.105851	scaffold51_10	105851	0	0.70857	0.01835	0.00943
IESPGM.PTET51.1.10.107342	scaffold51_10	107342	0	0.78235	0.08955	0.06024
IESPGM.PTET51.1.10.107637	scaffold51_10	107637	0	0.58642	0	0
IESPGM.PTET51.1.10.108951	scaffold51_10	108951	0	0.74611	0	0
IESPGM.PTET51.1.10.109408	scaffold51_10	109408	0	0.68333	0	0
IESPGM.PTET51.1.101.102528	scaffold51_101	102528	0	0.79915	0.20253	0.05128
IESPGM.PTET51.1.101.104588	scaffold51_101	104588	0	0.78182	0.01709	0.09091
IESPGM.PTET51.1.101.105686	scaffold51_101	105686	0	0.78173	0	0
IESPGM.PTET51.1.101.107194	scaffold51_101	107194	0	0.73846	0.04	0.04673
IESPGM.PTET51.1.101.10783	scaffold51_101	10783	0	0.81407	0.02667	0.02632
IESPGM.PTET51.1.101.108116	scaffold51_101	108116	0	0.75244	0.02299	0
IESPGM.PTET51.1.101.108837	scaffold51_101	108837	0	0.76154	0	0
IESPGM.PTET51.1.10.110955	scaffold51_10	110955	0	0.85965	0.01613	0.01266
IESPGM.PTET51.1.101.111129	scaffold51_101	111129	0	0.80435	0	0.01681
IESPGM.PTET51.1.101.111689	scaffold51_101	111689	0	0.81921	0	0.02
IESPGM.PTET51.1.101.112853	scaffold51_101	112853	0	0.7233	0	0.00935
IESPGM.PTET51.1.101.113273	scaffold51_101	113273	0	0.77344	0	0.02128
IESPGM.PTET51.1.101.114019	scaffold51_101	114019	0	0.72515	0	0
IESPGM.PTET51.1.10.111495	scaffold51_10	111495	0	0.8	0	0
IESPGM.PTET51.1.101.115220	scaffold51_101	115220	0	0.81188	0.07407	0.00952
IESPGM.PTET51.1.101.115874	scaffold51_101	115874	0	0.77059	0	0
IESPGM.PTET51.1.101.118186	scaffold51_101	118186	0	0.78431	0.0198	0.02041
IESPGM.PTET51.1.101.119618	scaffold51_101	119618	0	0.73684	0	0
IESPGM.PTET51.1.101.121504	scaffold51_101	121504	0.01961	0.81364	0.00962	0.0198
IESPGM.PTET51.1.101.124071	scaffold51_101	124071	0	0.73714	0.13208	0.00962
IESPGM.PTET51.1.10.112882	scaffold51_10	112882	0	0.71233	0	0
IESPGM.PTET51.1.10.113234	scaffold51_10	113234	0	0.73797	0	0.06742
IESPGM.PTET51.1.101.132663	scaffold51_101	132663	0	0.80214	0.0084	0
IESPGM.PTET51.1.101.132705	scaffold51_101	132705	0	0.74372	0	0
IESPGM.PTET51.1.101.134411	scaffold51_101	134411	0	0.725	0	0.01124
IESPGM.PTET51.1.101.136685	scaffold51_101	136685	0	0.7772	0	0
IESPGM.PTET51.1.101.140786	scaffold51_101	140786	0	0.72081	0.00885	0.0101
IESPGM.PTET51.1.101.141400	scaffold51_101	141400	0	0.76847	0	0
IESPGM.PTET51.1.101.141905	scaffold51_101	141905	0	0.795	0.01042	0
IESPGM.PTET51.1.101.14291	scaffold51_101	14291	0	0.77626	0	0.0102
IESPGM.PTET51.1.101.144078	scaffold51_101	144078	0	0.77273	0	0
IESPGM.PTET51.1.10.114526	scaffold51_10	114526	0	0.80447	0.25439	0.03261
IESPGM.PTET51.1.101.148919	scaffold51_101	148919	0	0.76042	0.0099	0.01124
IESPGM.PTET51.1.101.149403	scaffold51_101	149403	0	0.75779	0	0.01626
IESPGM.PTET51.1.101.150662	scaffold51_101	150662	0	0.73529	0.11382	0.05505
IESPGM.PTET51.1.101.151549	scaffold51_101	151549	0	0.81369	0	0
IESPGM.PTET51.1.101.153173	scaffold51_101	153173	0	0.84541	0.13636	0.11765
IESPGM.PTET51.1.101.155531	scaffold51_101	155531	0	0.81651	0	0
IESPGM.PTET51.1.101.155692	scaffold51_101	155692	0	0.81081	0.01136	0
IESPGM.PTET51.1.101.156448	scaffold51_101	156448	0	0.83333	0.08475	0.25641
IESPGM.PTET51.1.101.157167	scaffold51_101	157167	0.03571	0.77	0.0241	0.01266
IESPGM.PTET51.1.101.158848	scaffold51_101	158848	0	0.77828	0.0101	0
IESPGM.PTET51.1.101.159388	scaffold51_101	159388	0	0.79026	0.33929	0.23894
IESPGM.PTET51.1.101.160490	scaffold51_101	160490	0	0.72115	0.03571	0.02439
IESPGM.PTET51.1.101.161251	scaffold51_101	161251	0	0.7093	0	0
IESPGM.PTET51.1.101.161840	scaffold51_101	161840	0	0.76536	0	0
IESPGM.PTET51.1.101.161943	scaffold51_101	161943	0	0.79769	0.00862	0.05102
IESPGM.PTET51.1.101.163407	scaffold51_101	163407	0	0.74286	0	0
IESPGM.PTET51.1.101.165732	scaffold51_101	165732	0	0.75694	0	0.01429
IESPGM.PTET51.1.101.166861	scaffold51_101	166861	0	0.80347	0.1383	0.06173
IESPGM.PTET51.1.101.16763	scaffold51_101	16763	0	0.79803	0.01163	0
IESPGM.PTET51.1.101.172371	scaffold51_101	172371	0	0.74359	0.02083	0.01205
IESPGM.PTET51.1.101.174702	scaffold51_101	174702	0	0.74306	0.01075	0
IESPGM.PTET51.1.101.176282	scaffold51_101	176282	0	0.68675	0	0
IESPGM.PTET51.1.101.17694	scaffold51_101	17694	0	0.80952	0.00952	0.0119
IESPGM.PTET51.1.101.177504	scaffold51_101	177504	0	0.71226	0.01124	0
IESPGM.PTET51.1.101.180526	scaffold51_101	180526	0	0.82381	0.0119	0.01
IESPGM.PTET51.1.101.181273	scaffold51_101	181273	0.01266	0.67544	0	0.07031
IESPGM.PTET51.1.101.181669	scaffold51_101	181669	0	0.82564	0.00971	0.00775
IESPGM.PTET51.1.101.182242	scaffold51_101	182242	0	0.72483	0.00847	0
IESPGM.PTET51.1.101.183653	scaffold51_101	183653	0	0.73077	0.00877	0.04167
IESPGM.PTET51.1.101.186502	scaffold51_101	186502	0	0.77333	0.4876	0.0101
IESPGM.PTET51.1.10.118740	scaffold51_10	118740	0	0.71023	0	0
IESPGM.PTET51.1.101.187824	scaffold51_101	187824	0	0.77184	0	0
IESPGM.PTET51.1.101.189108	scaffold51_101	189108	0.04348	0.752	0.01681	0.01724
IESPGM.PTET51.1.101.189441	scaffold51_101	189441	0	0.74144	0.00943	0
IESPGM.PTET51.1.101.190476	scaffold51_101	190476	0.01613	0.71429	0.00893	0.02459
IESPGM.PTET51.1.101.191196	scaffold51_101	191196	0	0.75124	0	0.04202
IESPGM.PTET51.1.10.119256	scaffold51_10	119256	0	0.70718	0.0102	0
IESPGM.PTET51.1.101.192766	scaffold51_101	192766	0	0.75882	0.26415	0.02804
IESPGM.PTET51.1.101.193424	scaffold51_101	193424	0	0.68047	0	0
IESPGM.PTET51.1.101.193448	scaffold51_101	193448	0	0.74684	0	0.04
IESPGM.PTET51.1.101.194097	scaffold51_101	194097	0	0.78125	0.23364	0.12931
IESPGM.PTET51.1.101.194351	scaffold51_101	194351	0	0.73913	0.09649	0.06667
IESPGM.PTET51.1.101.196132	scaffold51_101	196132	0	0.74	0	0
IESPGM.PTET51.1.101.197013	scaffold51_101	197013	0	0.78037	0.02174	0.01905
IESPGM.PTET51.1.101.197046	scaffold51_101	197046	0	0.765	0.0102	0
IESPGM.PTET51.1.101.197573	scaffold51_101	197573	0	0.71264	0	0
IESPGM.PTET51.1.10.119762	scaffold51_10	119762	0	0.73451	0	0
IESPGM.PTET51.1.101.197874	scaffold51_101	197874	0	0.75622	0.0315	0.02542
IESPGM.PTET51.1.101.198498	scaffold51_101	198498	0	0.79545	0.0119	0.04938
IESPGM.PTET51.1.10.120003	scaffold51_10	120003	0	0.78974	0.03409	0.02941
IESPGM.PTET51.1.101.201297	scaffold51_101	201297	0	0.77826	0.0087	0
IESPGM.PTET51.1.101.201528	scaffold51_101	201528	0	0.82927	0.02703	0.04808
IESPGM.PTET51.1.101.204658	scaffold51_101	204658	0	0.7449	0.00885	0.05941
IESPGM.PTET51.1.101.204739	scaffold51_101	204739	0	0.72917	0	0.00917
IESPGM.PTET51.1.101.205668	scaffold51_101	205668	0	0.74444	0	0
IESPGM.PTET51.1.101.206070	scaffold51_101	206070	0	0.60638	0	0
IESPGM.PTET51.1.101.206650	scaffold51_101	206650	0	0.92	0.29167	0.22222
IESPGM.PTET51.1.101.207400	scaffold51_101	207400	0	0.78279	0.01587	0.01754
IESPGM.PTET51.1.101.208813	scaffold51_101	208813	0	0.77124	0	0.02273
IESPGM.PTET51.1.101.20888	scaffold51_101	20888	0	0.75	0.03279	0.04545
IESPGM.PTET51.1.101.209853	scaffold51_101	209853	0	0.76437	0.02632	0.06429
IESPGM.PTET51.1.101.210178	scaffold51_101	210178	0	0.63942	0	0.00917
IESPGM.PTET51.1.101.210997	scaffold51_101	210997	0	0.875	0.0119	0
IESPGM.PTET51.1.101.215595	scaffold51_101	215595	0	0.67836	0	0
IESPGM.PTET51.1.101.216064	scaffold51_101	216064	0	0.76923	0	0.00971
IESPGM.PTET51.1.101.216170	scaffold51_101	216170	0	0.69849	0	0
IESPGM.PTET51.1.101.216344	scaffold51_101	216344	0	0.77564	0.01042	0
IESPGM.PTET51.1.101.216916	scaffold51_101	216916	0	0.776	0.0098	0.01099
IESPGM.PTET51.1.101.217084	scaffold51_101	217084	0	0.7541	0.0137	0.0625
IESPGM.PTET51.1.101.218499	scaffold51_101	218499	0	0.71523	0	0
IESPGM.PTET51.1.101.218828	scaffold51_101	218828	0	0.73256	0.01	0.01739
IESPGM.PTET51.1.101.219456	scaffold51_101	219456	0	0.68041	0	0.01042
IESPGM.PTET51.1.101.219549	scaffold51_101	219549	0	0.70992	0	0
IESPGM.PTET51.1.101.221146	scaffold51_101	221146	0	0.7551	0.13889	0.07143
IESPGM.PTET51.1.101.221947	scaffold51_101	221947	0	0.7807	0	0
IESPGM.PTET51.1.101.222833	scaffold51_101	222833	0	0.76682	0	0.00725
IESPGM.PTET51.1.101.223282	scaffold51_101	223282	0	0.73303	0	0
IESPGM.PTET51.1.101.225682	scaffold51_101	225682	0	0.78616	0.01087	0
IESPGM.PTET51.1.101.225890	scaffold51_101	225890	0	0.74576	0	0
IESPGM.PTET51.1.101.226588	scaffold51_101	226588	0	0.78873	0.00826	0
IESPGM.PTET51.1.10.122664	scaffold51_10	122664	0	0.71951	0.00833	0
IESPGM.PTET51.1.10.122756	scaffold51_10	122756	0	0.71176	0.02632	0.0101
IESPGM.PTET51.1.101.227820	scaffold51_101	227820	0	0.72189	0	0
IESPGM.PTET51.1.101.228503	scaffold51_101	228503	0	0.75694	0.00885	0.01111
IESPGM.PTET51.1.101.231433	scaffold51_101	231433	0	0.72781	0	0.03093
IESPGM.PTET51.1.101.232042	scaffold51_101	232042	0	0.75595	0	0.01087
IESPGM.PTET51.1.101.232706	scaffold51_101	232706	0.02326	0.76852	0.13402	0.07563
IESPGM.PTET51.1.101.234695	scaffold51_101	234695	0	0.72308	0.0098	0.0084
IESPGM.PTET51.1.101.236578	scaffold51_101	236578	0	0.67045	0	0
IESPGM.PTET51.1.101.237246	scaffold51_101	237246	0	0.7809	0	0
IESPGM.PTET51.1.101.237753	scaffold51_101	237753	0	0.81437	0.01176	0
IESPGM.PTET51.1.10.123888	scaffold51_10	123888	0.0625	0.74468	0	0.05814
IESPGM.PTET51.1.101.239144	scaffold51_101	239144	0	0.74118	0	0
IESPGM.PTET51.1.101.239265	scaffold51_101	239265	0	0.74869	0.02151	0
IESPGM.PTET51.1.101.242239	scaffold51_101	242239	0	0.75735	0.13253	0.21622
IESPGM.PTET51.1.101.243000	scaffold51_101	243000	0	0.72376	0	0.02655
IESPGM.PTET51.1.101.244954	scaffold51_101	244954	0	0.77717	0	0.01754
IESPGM.PTET51.1.101.247206	scaffold51_101	247206	0	0.78698	0.20968	0.14583
IESPGM.PTET51.1.101.248483	scaffold51_101	248483	0	0.70968	0	0.01961
IESPGM.PTET51.1.10.124896	scaffold51_10	124896	0	0.71942	0	0
IESPGM.PTET51.1.101.249914	scaffold51_101	249914	0	0.73575	0	0
IESPGM.PTET51.1.101.250284	scaffold51_101	250284	0	0.76667	0.00909	0.00909
IESPGM.PTET51.1.101.250928	scaffold51_101	250928	0	0.72851	0.00962	0
IESPGM.PTET51.1.101.251464	scaffold51_101	251464	0	0.81122	0.30612	0.09278
IESPGM.PTET51.1.101.254122	scaffold51_101	254122	0	0.75234	0.0101	0.02804
IESPGM.PTET51.1.101.254221	scaffold51_101	254221	0	0.81982	0.04938	0.22449
IESPGM.PTET51.1.101.254607	scaffold51_101	254607	0.81818	0.79208	0.62	0.55
IESPGM.PTET51.1.101.254802	scaffold51_101	254802	0	0.8	0.09375	0.32787
IESPGM.PTET51.1.101.258834	scaffold51_101	258834	0.06667	0.75439	0.06494	0.03571
IESPGM.PTET51.1.101.264077	scaffold51_101	264077	0	0.81778	0	0.0099
IESPGM.PTET51.1.10.126655	scaffold51_10	126655	0	0.70513	0	0.01
IESPGM.PTET51.1.10.126969	scaffold51_10	126969	0	0.6831	0	0.01869
IESPGM.PTET51.1.10.127102	scaffold51_10	127102	0.06383	0.67857	0	0.10714
IESPGM.PTET51.1.101.271104	scaffold51_101	271104	0.0303	0.92019	0.03571	0.0411
IESPGM.PTET51.1.101.27153	scaffold51_101	27153	0.02703	0.73054	0	0
IESPGM.PTET51.1.101.275868	scaffold51_101	275868	0	0.72857	0.00901	0.00855
IESPGM.PTET51.1.101.276524	scaffold51_101	276524	0	0.69565	0	0.01149
IESPGM.PTET51.1.101.276534	scaffold51_101	276534	0	0.74444	0	0.01099
IESPGM.PTET51.1.101.276573	scaffold51_101	276573	0	0.73364	0.03922	0.03604
IESPGM.PTET51.1.101.277099	scaffold51_101	277099	0	0.76555	0	0
IESPGM.PTET51.1.101.279756	scaffold51_101	279756	0	0.70769	0.11429	0.04237
IESPGM.PTET51.1.101.280526	scaffold51_101	280526	0	0.79348	0.15116	0.31068
IESPGM.PTET51.1.101.280673	scaffold51_101	280673	0	0.79058	0.10476	0
IESPGM.PTET51.1.101.281000	scaffold51_101	281000	0	0.89441	0.11429	0
IESPGM.PTET51.1.101.282365	scaffold51_101	282365	0	0.82979	0.23214	0.11009
IESPGM.PTET51.1.101.282518	scaffold51_101	282518	0	0.78212	0.15741	0.03922
IESPGM.PTET51.1.101.283447	scaffold51_101	283447	0	0.71341	0.02985	0
IESPGM.PTET51.1.101.283911	scaffold51_101	283911	0	0.79558	0	0.01111
IESPGM.PTET51.1.101.284971	scaffold51_101	284971	0.03448	0.84689	0.34454	0.12121
IESPGM.PTET51.1.101.287245	scaffold51_101	287245	0.2	0.81223	0.47727	0.22472
IESPGM.PTET51.1.101.288015	scaffold51_101	288015	0.02778	0.8271	0.66418	0.24
IESPGM.PTET51.1.10.128844	scaffold51_10	128844	0	0.73333	0	0
IESPGM.PTET51.1.10.129535	scaffold51_10	129535	0	0.73684	0.0241	0.14286
IESPGM.PTET51.1.101.296191	scaffold51_101	296191	0	0.69863	0.01786	0.00935
IESPGM.PTET51.1.101.296624	scaffold51_101	296624	0	0.74163	0	0.0098
IESPGM.PTET51.1.101.297545	scaffold51_101	297545	0	0.79621	0.3622	0
IESPGM.PTET51.1.101.299821	scaffold51_101	299821	0	0.78924	0.01852	0.00862
IESPGM.PTET51.1.101.300319	scaffold51_101	300319	0	0.77103	0	0
IESPGM.PTET51.1.101.300336	scaffold51_101	300336	0	0.80916	0	0
IESPGM.PTET51.1.101.300910	scaffold51_101	300910	0	0.78261	0.0102	0.04854
IESPGM.PTET51.1.101.303255	scaffold51_101	303255	0	0.84475	0	0.00893
IESPGM.PTET51.1.101.303984	scaffold51_101	303984	0	0.8114	0.06818	0
IESPGM.PTET51.1.101.306318	scaffold51_101	306318	0	0.74479	0.00971	0
IESPGM.PTET51.1.101.306590	scaffold51_101	306590	0	0.78857	0.31852	0.42735
IESPGM.PTET51.1.101.306699	scaffold51_101	306699	0	0.79186	0.28283	0.04505
IESPGM.PTET51.1.101.309204	scaffold51_101	309204	0	0.785	0.02804	0.02198
IESPGM.PTET51.1.10.131148	scaffold51_10	131148	0	0.72358	0	0
IESPGM.PTET51.1.10.132197	scaffold51_10	132197	0	0.73373	0.0241	0
IESPGM.PTET51.1.101.32223	scaffold51_101	32223	0	0.77949	0	0
IESPGM.PTET51.1.10.133730	scaffold51_10	133730	0	0.73469	0.00909	0.06015
IESPGM.PTET51.1.10.134075	scaffold51_10	134075	0	0.73457	0.02941	0.01
IESPGM.PTET51.1.10.134176	scaffold51_10	134176	0	0.71429	0.01961	0
IESPGM.PTET51.1.10.134316	scaffold51_10	134316	0	0.70423	0.01042	0
IESPGM.PTET51.1.10.134962	scaffold51_10	134962	0	0.69231	0	0
IESPGM.PTET51.1.10.135281	scaffold51_10	135281	0	0.74096	0	0
IESPGM.PTET51.1.10.136772	scaffold51_10	136772	0	0.8069	0.02857	0.10714
IESPGM.PTET51.1.10.139161	scaffold51_10	139161	0	0.60396	0	0.06383
IESPGM.PTET51.1.10.139366	scaffold51_10	139366	0	0.61682	0	0
IESPGM.PTET51.1.101.39840	scaffold51_101	39840	0	0.70621	0	0.01075
IESPGM.PTET51.1.101.39860	scaffold51_101	39860	0	0.75635	0	0.01053
IESPGM.PTET51.1.10.140602	scaffold51_10	140602	0	0.68148	0.02521	0.03261
IESPGM.PTET51.1.10.141041	scaffold51_10	141041	0	0.69677	0	0.00962
IESPGM.PTET51.1.10.141145	scaffold51_10	141145	0	0.76978	0	0
IESPGM.PTET51.1.101.41863	scaffold51_101	41863	0	0.82955	0	0
IESPGM.PTET51.1.10.141874	scaffold51_10	141874	0	0.75419	0.01042	0.30303
IESPGM.PTET51.1.10.141990	scaffold51_10	141990	0	0.76056	0	0.15306
IESPGM.PTET51.1.10.142664	scaffold51_10	142664	0	0.72028	0.01163	0.01087
IESPGM.PTET51.1.10.143460	scaffold51_10	143460	0	0.81667	0.01515	0.05357
IESPGM.PTET51.1.101.440	scaffold51_101	440	0	0.81277	0.06364	0
IESPGM.PTET51.1.101.44984	scaffold51_101	44984	0	0.76892	0.03797	0.06186
IESPGM.PTET51.1.10.145795	scaffold51_10	145795	0	0.7651	0	0.00909
IESPGM.PTET51.1.101.46667	scaffold51_101	46667	0	0.64497	0	0
IESPGM.PTET51.1.10.149066	scaffold51_10	149066	0	0.67969	0.02	0
IESPGM.PTET51.1.10.149792	scaffold51_10	149792	0	0.73684	0.03509	0.10101
IESPGM.PTET51.1.10.151023	scaffold51_10	151023	0	0.68023	0	0
IESPGM.PTET51.1.101.51333	scaffold51_101	51333	0	0.66162	0	0
IESPGM.PTET51.1.10.151909	scaffold51_10	151909	0	0.7574	0.03704	0
IESPGM.PTET51.1.101.53271	scaffold51_101	53271	0	0.78853	0	0.05983
IESPGM.PTET51.1.10.15488	scaffold51_10	15488	0	0.78488	0.01961	0.00935
IESPGM.PTET51.1.10.155610	scaffold51_10	155610	0	0.63636	0	0
IESPGM.PTET51.1.10.155636	scaffold51_10	155636	0	0.64085	0	0
IESPGM.PTET51.1.101.57569	scaffold51_101	57569	0	0.78421	0.0102	0
IESPGM.PTET51.1.101.58222	scaffold51_101	58222	0	0.76037	0	0
IESPGM.PTET51.1.10.158697	scaffold51_10	158697	0	0.70256	0	0
IESPGM.PTET51.1.10.158963	scaffold51_10	158963	0	0.73711	0	0
IESPGM.PTET51.1.10.159772	scaffold51_10	159772	0	0.72455	0.01	0.03738
IESPGM.PTET51.1.10.160327	scaffold51_10	160327	0	0.73649	0	0.0119
IESPGM.PTET51.1.101.60413	scaffold51_101	60413	0	0.7561	0	0
IESPGM.PTET51.1.10.160589	scaffold51_10	160589	0	0.71579	0	0
IESPGM.PTET51.1.10.161284	scaffold51_10	161284	0	0.81871	0.01266	0.0274
IESPGM.PTET51.1.10.161471	scaffold51_10	161471	0	0.73457	0	0
IESPGM.PTET51.1.101.61478	scaffold51_101	61478	0	0.84186	0.15663	0.20213
IESPGM.PTET51.1.101.62583	scaffold51_101	62583	0	0.75714	0	0
IESPGM.PTET51.1.101.62870	scaffold51_101	62870	0	0.77114	0	0
IESPGM.PTET51.1.10.163242	scaffold51_10	163242	0	0.7641	0.01075	0
IESPGM.PTET51.1.10.163514	scaffold51_10	163514	0	0.70681	0.06742	0.04762
IESPGM.PTET51.1.101.63620	scaffold51_101	63620	0	0.8655	0.19231	0.07812
IESPGM.PTET51.1.101.64088	scaffold51_101	64088	0	0.69725	0	0
IESPGM.PTET51.1.10.165666	scaffold51_10	165666	0	0.71895	0.01053	0.11966
IESPGM.PTET51.1.10.16567	scaffold51_10	16567	0	0.71038	0.03279	0
IESPGM.PTET51.1.10.165970	scaffold51_10	165970	0	0.78488	0.01333	0.0202
IESPGM.PTET51.1.10.167479	scaffold51_10	167479	0	0.74026	0	0.03226
IESPGM.PTET51.1.10.167630	scaffold51_10	167630	0	0.7377	0	0
IESPGM.PTET51.1.10.167743	scaffold51_10	167743	0	0.84768	0.01176	0.01042
IESPGM.PTET51.1.10.168887	scaffold51_10	168887	0	0.70395	0.02128	0
IESPGM.PTET51.1.101.68933	scaffold51_101	68933	0	0.82212	0	0
IESPGM.PTET51.1.101.70274	scaffold51_101	70274	0	0.74884	0	0
IESPGM.PTET51.1.101.72966	scaffold51_101	72966	0	0.69481	0	0
IESPGM.PTET51.1.101.74123	scaffold51_101	74123	0	0.74342	0.10976	0.10526
IESPGM.PTET51.1.10.175008	scaffold51_10	175008	0	0.43089	0	0
IESPGM.PTET51.1.101.76968	scaffold51_101	76968	0	0.8	0	0.01087
IESPGM.PTET51.1.10.17768	scaffold51_10	17768	0	0.73118	0	0.01681
IESPGM.PTET51.1.10.179141	scaffold51_10	179141	0	0.72956	0.00943	0.01266
IESPGM.PTET51.1.101.80608	scaffold51_101	80608	0	0.64677	0	0
IESPGM.PTET51.1.101.82063	scaffold51_101	82063	0	0.73438	0.01786	0.01053
IESPGM.PTET51.1.10.182788	scaffold51_10	182788	0	0.72667	0	0
IESPGM.PTET51.1.10.183118	scaffold51_10	183118	0	0.81481	0.01754	0.07826
IESPGM.PTET51.1.10.184556	scaffold51_10	184556	0	0.73333	0	0
IESPGM.PTET51.1.101.84812	scaffold51_101	84812	0	0.80083	0	0.01942
IESPGM.PTET51.1.101.85360	scaffold51_101	85360	0	0.71818	0.0125	0
IESPGM.PTET51.1.10.187854	scaffold51_10	187854	0	0.86555	0.01235	0
IESPGM.PTET51.1.10.188369	scaffold51_10	188369	0	0.69643	0	0
IESPGM.PTET51.1.10.189927	scaffold51_10	189927	0	0.76	0.03191	0.0122
IESPGM.PTET51.1.10.191702	scaffold51_10	191702	0	0.74675	0.01075	0.05941
IESPGM.PTET51.1.10.194507	scaffold51_10	194507	0	0.8129	0	0.0283
IESPGM.PTET51.1.10.195154	scaffold51_10	195154	0.01351	0.73913	0.00901	0.00917
IESPGM.PTET51.1.101.98453	scaffold51_101	98453	NA	0.99375	NA	NA
IESPGM.PTET51.1.101.99021	scaffold51_101	99021	NA	0.97386	0.33333	0.55556
IESPGM.PTET51.1.101.99755	scaffold51_101	99755	NA	0.97159	0	0.33333
IESPGM.PTET51.1.10.19992	scaffold51_10	19992	0	0.7233	0.01	0.00885
IESPGM.PTET51.1.10.204953	scaffold51_10	204953	0	0.74176	0.02062	0.00935
IESPGM.PTET51.1.10.205301	scaffold51_10	205301	0	0.74603	0	0
IESPGM.PTET51.1.10.207669	scaffold51_10	207669	0	0.76829	0.00917	0.05172
IESPGM.PTET51.1.10.208811	scaffold51_10	208811	0	0.82857	0.01053	0
IESPGM.PTET51.1.10.20930	scaffold51_10	20930	0	0.70714	0.01149	0
IESPGM.PTET51.1.102.100495	scaffold51_102	100495	0	0.77459	0.01163	0.02198
IESPGM.PTET51.1.102.103022	scaffold51_102	103022	0	0.77434	0.06154	0
IESPGM.PTET51.1.102.103339	scaffold51_102	103339	0	0.74468	0	0
IESPGM.PTET51.1.102.103636	scaffold51_102	103636	0	0.74009	0	0.0098
IESPGM.PTET51.1.102.106802	scaffold51_102	106802	0	0.82474	0.09524	0.01064
IESPGM.PTET51.1.102.108512	scaffold51_102	108512	0	0.76471	0.01111	0
IESPGM.PTET51.1.10.211233	scaffold51_10	211233	0	0.70068	0.03738	0
IESPGM.PTET51.1.102.113693	scaffold51_102	113693	0	0.83193	0.01299	0
IESPGM.PTET51.1.102.117025	scaffold51_102	117025	0	0.78988	0.02752	0.0202
IESPGM.PTET51.1.102.120922	scaffold51_102	120922	0	0.78061	0	0
IESPGM.PTET51.1.102.124602	scaffold51_102	124602	0	0.78808	0.02381	0.05505
IESPGM.PTET51.1.102.126331	scaffold51_102	126331	0	0.77193	0	0.01299
IESPGM.PTET51.1.102.126400	scaffold51_102	126400	0	0.73016	0.01613	0.0339
IESPGM.PTET51.1.102.127178	scaffold51_102	127178	0	0.74725	0	0.03419
IESPGM.PTET51.1.102.127566	scaffold51_102	127566	0	0.78733	0	0.00877
IESPGM.PTET51.1.102.127663	scaffold51_102	127663	0	0.71698	0	0.02885
IESPGM.PTET51.1.102.127955	scaffold51_102	127955	0	0.75691	0	0.05952
IESPGM.PTET51.1.102.128234	scaffold51_102	128234	0	0.74879	0	0.02804
IESPGM.PTET51.1.102.129940	scaffold51_102	129940	0	0.7868	0	0.00926
IESPGM.PTET51.1.102.130735	scaffold51_102	130735	0.0625	0.82051	0.01205	0.10101
IESPGM.PTET51.1.102.133128	scaffold51_102	133128	0	0.66848	0.01042	0
IESPGM.PTET51.1.102.134732	scaffold51_102	134732	0	0.71689	0.01075	0
IESPGM.PTET51.1.10.213589	scaffold51_10	213589	0	0.81053	0.25773	0.04505
IESPGM.PTET51.1.102.136138	scaffold51_102	136138	0	0.71354	0	0.0101
IESPGM.PTET51.1.102.136786	scaffold51_102	136786	0	0.7735	0.05102	0.09774
IESPGM.PTET51.1.102.137155	scaffold51_102	137155	0	0.71717	0	0
IESPGM.PTET51.1.102.137216	scaffold51_102	137216	0.02	0.78088	0.16667	0.02857
IESPGM.PTET51.1.102.140088	scaffold51_102	140088	0	0.69712	0	0
IESPGM.PTET51.1.102.143281	scaffold51_102	143281	0	0.78767	0	0.01538
IESPGM.PTET51.1.102.144114	scaffold51_102	144114	0	0.72393	0.01053	0
IESPGM.PTET51.1.102.145832	scaffold51_102	145832	0	0.78344	0	0
IESPGM.PTET51.1.102.146546	scaffold51_102	146546	0	0.70157	0	0.02804
IESPGM.PTET51.1.102.146661	scaffold51_102	146661	0	0.71123	0.01053	0.11881
IESPGM.PTET51.1.102.147347	scaffold51_102	147347	0.04545	0.7029	0.0375	0.0102
IESPGM.PTET51.1.102.148078	scaffold51_102	148078	0	0.76796	0	0
IESPGM.PTET51.1.102.148345	scaffold51_102	148345	0	0.80423	0.0101	0.02041
IESPGM.PTET51.1.102.150369	scaffold51_102	150369	0	0.74603	0	0
IESPGM.PTET51.1.102.151039	scaffold51_102	151039	0	0.00595	0	0
IESPGM.PTET51.1.102.151480	scaffold51_102	151480	0	0.62097	0.01163	0
IESPGM.PTET51.1.10.215220	scaffold51_10	215220	0	0.6879	0.02609	0.0098
IESPGM.PTET51.1.102.155645	scaffold51_102	155645	0	0.78243	0	0
IESPGM.PTET51.1.102.156274	scaffold51_102	156274	0	0.7402	0	0.00794
IESPGM.PTET51.1.102.158867	scaffold51_102	158867	0	0.77436	0	0
IESPGM.PTET51.1.102.159025	scaffold51_102	159025	0	0.81366	0.05618	0.24528
IESPGM.PTET51.1.102.159398	scaffold51_102	159398	0	0.77033	0.01163	0
IESPGM.PTET51.1.102.166880	scaffold51_102	166880	0	0.835	0.01149	0.06667
IESPGM.PTET51.1.102.168465	scaffold51_102	168465	0	0.75706	0	0
IESPGM.PTET51.1.102.168961	scaffold51_102	168961	0	0.75728	0.0119	0
IESPGM.PTET51.1.102.169781	scaffold51_102	169781	0	0.78261	0.0098	0
IESPGM.PTET51.1.102.170563	scaffold51_102	170563	0	0.7868	0.01316	0
IESPGM.PTET51.1.10.217163	scaffold51_10	217163	0	0.75263	0	0.00769
IESPGM.PTET51.1.102.171869	scaffold51_102	171869	0	0.78788	0	0.01099
IESPGM.PTET51.1.102.17356	scaffold51_102	17356	0	0.81366	0.0137	0
IESPGM.PTET51.1.102.173711	scaffold51_102	173711	0	0.72	0	0
IESPGM.PTET51.1.102.175502	scaffold51_102	175502	0	0.77143	0.01887	0.05085
IESPGM.PTET51.1.102.177353	scaffold51_102	177353	0	0.76238	0.01124	0.01923
IESPGM.PTET51.1.102.178262	scaffold51_102	178262	0	0.73404	0	0
IESPGM.PTET51.1.102.179155	scaffold51_102	179155	0	0.79612	0	0.02198
IESPGM.PTET51.1.102.181718	scaffold51_102	181718	0	0.6573	0	0
IESPGM.PTET51.1.102.18202	scaffold51_102	18202	0	0.84496	0.20833	0.58209
IESPGM.PTET51.1.102.184090	scaffold51_102	184090	0	0.62319	0.01351	0
IESPGM.PTET51.1.102.184234	scaffold51_102	184234	0	0.68317	0	0
IESPGM.PTET51.1.102.184345	scaffold51_102	184345	0	0.73944	0.01351	0.01064
IESPGM.PTET51.1.102.185044	scaffold51_102	185044	0	0.65094	0	0.0098
IESPGM.PTET51.1.10.218516	scaffold51_10	218516	0	0.77714	0.02857	0.0198
IESPGM.PTET51.1.102.187070	scaffold51_102	187070	0	0.82692	0	0
IESPGM.PTET51.1.102.187300	scaffold51_102	187300	0	0.79845	0	0
IESPGM.PTET51.1.102.187772	scaffold51_102	187772	0	0.72671	0	0
IESPGM.PTET51.1.102.188653	scaffold51_102	188653	0	0.72034	0	0
IESPGM.PTET51.1.102.188666	scaffold51_102	188666	0	0.68041	0	0
IESPGM.PTET51.1.102.189920	scaffold51_102	189920	0	0.76119	0	0
IESPGM.PTET51.1.10.219209	scaffold51_10	219209	0	0.79752	0	0
IESPGM.PTET51.1.10.219318	scaffold51_10	219318	0	0.78824	0.0125	0.01087
IESPGM.PTET51.1.102.194317	scaffold51_102	194317	0	0.70558	0.09195	0.05063
IESPGM.PTET51.1.102.194741	scaffold51_102	194741	0.02222	0.79661	0	0.04545
IESPGM.PTET51.1.102.194752	scaffold51_102	194752	0	0.76796	0	0.07447
IESPGM.PTET51.1.102.194782	scaffold51_102	194782	0	0.7766	0.01087	0.07563
IESPGM.PTET51.1.102.195026	scaffold51_102	195026	0	0.80952	0.0101	0
IESPGM.PTET51.1.102.19685	scaffold51_102	19685	0	0.77528	0	0
IESPGM.PTET51.1.102.198572	scaffold51_102	198572	0	0.69863	0	0
IESPGM.PTET51.1.102.198760	scaffold51_102	198760	0	0.78289	0	0
IESPGM.PTET51.1.102.199688	scaffold51_102	199688	0.01538	0.74346	0	0
IESPGM.PTET51.1.102.200268	scaffold51_102	200268	0	0.71812	0	0
IESPGM.PTET51.1.102.200868	scaffold51_102	200868	0	0.65217	0	0
IESPGM.PTET51.1.102.202234	scaffold51_102	202234	0	0.72189	0	0.00699
IESPGM.PTET51.1.102.203101	scaffold51_102	203101	0	0.75258	0	0
IESPGM.PTET51.1.102.209144	scaffold51_102	209144	0	0.68707	0	0
IESPGM.PTET51.1.102.209812	scaffold51_102	209812	0	0.6443	0	0.01695
IESPGM.PTET51.1.102.211271	scaffold51_102	211271	0	0.67521	0.02353	0.0122
IESPGM.PTET51.1.102.211453	scaffold51_102	211453	0	0.66355	0.02597	0.04444
IESPGM.PTET51.1.102.211516	scaffold51_102	211516	0	0.69939	0.02083	0
IESPGM.PTET51.1.102.211980	scaffold51_102	211980	0	0.73864	0	0
IESPGM.PTET51.1.10.221520	scaffold51_10	221520	0	0.75887	0.01053	0
IESPGM.PTET51.1.102.216628	scaffold51_102	216628	0	0.77401	0	0
IESPGM.PTET51.1.102.216959	scaffold51_102	216959	0	0.72143	0	0
IESPGM.PTET51.1.10.221739	scaffold51_10	221739	0.07895	0.77473	0.43421	0.49474
IESPGM.PTET51.1.102.219747	scaffold51_102	219747	0	0.65341	0	0
IESPGM.PTET51.1.102.221002	scaffold51_102	221002	0	0.69697	0	0.0082
IESPGM.PTET51.1.102.221815	scaffold51_102	221815	0	0.68142	0	0
IESPGM.PTET51.1.102.222375	scaffold51_102	222375	0	0.72535	0	0.01124
IESPGM.PTET51.1.10.22236	scaffold51_10	22236	0	0.65891	0	0
IESPGM.PTET51.1.102.224072	scaffold51_102	224072	0	0.7381	0.0303	0.04202
IESPGM.PTET51.1.102.224473	scaffold51_102	224473	0	0.74834	0	0
IESPGM.PTET51.1.102.227094	scaffold51_102	227094	0	0.75159	0	0
IESPGM.PTET51.1.102.227399	scaffold51_102	227399	0	0.68992	0	0.02439
IESPGM.PTET51.1.102.231479	scaffold51_102	231479	0	0.72189	0	0.00885
IESPGM.PTET51.1.102.233799	scaffold51_102	233799	0	0.75362	0.22222	0.01754
IESPGM.PTET51.1.102.234325	scaffold51_102	234325	0	0.79286	0.01266	0.09524
IESPGM.PTET51.1.102.237601	scaffold51_102	237601	0	0.66412	0	0
IESPGM.PTET51.1.102.238217	scaffold51_102	238217	0	0.72936	0	0.03061
IESPGM.PTET51.1.102.239370	scaffold51_102	239370	0	0.74342	0	0
IESPGM.PTET51.1.102.240230	scaffold51_102	240230	0	0.67485	0	0
IESPGM.PTET51.1.102.241463	scaffold51_102	241463	0	0.79375	0.05333	0.07246
IESPGM.PTET51.1.102.241774	scaffold51_102	241774	0	0.77128	0.01087	0.10909
IESPGM.PTET51.1.102.242050	scaffold51_102	242050	0	0.76582	0	0.00962
IESPGM.PTET51.1.102.242245	scaffold51_102	242245	0	0.83152	0.05747	0.0339
IESPGM.PTET51.1.102.242730	scaffold51_102	242730	0	0.64167	0	0.01149
IESPGM.PTET51.1.10.224389	scaffold51_10	224389	0	0.72289	0	0
IESPGM.PTET51.1.102.245707	scaffold51_102	245707	0	0.72956	0.19388	0.01869
IESPGM.PTET51.1.102.245921	scaffold51_102	245921	0	0.70213	0.01351	0
IESPGM.PTET51.1.102.246043	scaffold51_102	246043	0	0.67391	0	0.13978
IESPGM.PTET51.1.102.246085	scaffold51_102	246085	0	0.80583	0	0.01852
IESPGM.PTET51.1.102.246308	scaffold51_102	246308	0	0.66667	0.09735	0.10744
IESPGM.PTET51.1.102.246537	scaffold51_102	246537	0	0.61538	0	0
IESPGM.PTET51.1.102.247123	scaffold51_102	247123	0.0274	0.65546	0.20455	0.17647
IESPGM.PTET51.1.102.247727	scaffold51_102	247727	0	0.69182	0	0.10526
IESPGM.PTET51.1.102.248363	scaffold51_102	248363	0	0.67114	0.01887	0
IESPGM.PTET51.1.102.249528	scaffold51_102	249528	0	0.7029	0	0
IESPGM.PTET51.1.102.249759	scaffold51_102	249759	0.01149	0.70349	0.01266	0.01786
IESPGM.PTET51.1.102.250259	scaffold51_102	250259	0.02128	0.69697	0.01064	0.06122
IESPGM.PTET51.1.102.250681	scaffold51_102	250681	0	0.59843	0	0.04545
IESPGM.PTET51.1.102.250816	scaffold51_102	250816	0	0.78146	0.0098	0.00926
IESPGM.PTET51.1.10.225117	scaffold51_10	225117	0	0.75806	0.02727	0.0098
IESPGM.PTET51.1.102.251326	scaffold51_102	251326	0	0.73248	0	0.32673
IESPGM.PTET51.1.102.253267	scaffold51_102	253267	0	0.70968	0.01136	0
IESPGM.PTET51.1.102.254319	scaffold51_102	254319	0	0.64912	0	0
IESPGM.PTET51.1.102.254773	scaffold51_102	254773	0	0.6973	0	0.01961
IESPGM.PTET51.1.102.255707	scaffold51_102	255707	0	0.74138	0.02128	0.00877
IESPGM.PTET51.1.102.256380	scaffold51_102	256380	0	0.68153	0	0
IESPGM.PTET51.1.102.256550	scaffold51_102	256550	0	0.69312	0.01449	0.00909
IESPGM.PTET51.1.102.256912	scaffold51_102	256912	0	0.69461	0.01176	0.0119
IESPGM.PTET51.1.102.257349	scaffold51_102	257349	0	0.66434	0	0
IESPGM.PTET51.1.102.257909	scaffold51_102	257909	0	0.78313	0.175	0.10577
IESPGM.PTET51.1.102.259303	scaffold51_102	259303	0	0.67669	0.00893	0
IESPGM.PTET51.1.102.260120	scaffold51_102	260120	0	0.72368	0	0.00917
IESPGM.PTET51.1.102.260961	scaffold51_102	260961	0	0.72251	0.07955	0.05607
IESPGM.PTET51.1.102.261458	scaffold51_102	261458	0	0.64238	0	0.01852
IESPGM.PTET51.1.102.262958	scaffold51_102	262958	0	0.625	0.08333	0.12658
IESPGM.PTET51.1.102.263530	scaffold51_102	263530	0	0.65741	0	0.0122
IESPGM.PTET51.1.102.263614	scaffold51_102	263614	0	0.70642	0	0
IESPGM.PTET51.1.102.263984	scaffold51_102	263984	0	0.74737	0.04348	0.04211
IESPGM.PTET51.1.102.264084	scaffold51_102	264084	0	0.69872	0.04167	0.02353
IESPGM.PTET51.1.102.264343	scaffold51_102	264343	0	0.73288	0	0.05263
IESPGM.PTET51.1.10.22650	scaffold51_10	22650	0	0.75758	0	0
IESPGM.PTET51.1.102.265328	scaffold51_102	265328	0	0.75625	0.04082	0.048
IESPGM.PTET51.1.102.266028	scaffold51_102	266028	0	0.70423	0	0
IESPGM.PTET51.1.102.266142	scaffold51_102	266142	0	0.74118	0.02174	0.0202
IESPGM.PTET51.1.102.267456	scaffold51_102	267456	0	0.63924	0	0.00962
IESPGM.PTET51.1.102.268062	scaffold51_102	268062	0	0.67188	0	0
IESPGM.PTET51.1.102.268307	scaffold51_102	268307	0	0.71676	0.07407	0
IESPGM.PTET51.1.102.26834	scaffold51_102	26834	0	0.78027	0	0.0119
IESPGM.PTET51.1.102.270752	scaffold51_102	270752	0	0.67391	0.02632	0.0087
IESPGM.PTET51.1.102.270892	scaffold51_102	270892	0	0.74342	0.03448	0.02564
IESPGM.PTET51.1.102.272135	scaffold51_102	272135	0	0.68571	0.03226	0.00833
IESPGM.PTET51.1.102.272456	scaffold51_102	272456	0.0137	0.78351	0.3913	0.13793
IESPGM.PTET51.1.102.272672	scaffold51_102	272672	0	0.66129	0.0137	0.02198
IESPGM.PTET51.1.102.274347	scaffold51_102	274347	0	0.84444	0.03797	0.06897
IESPGM.PTET51.1.102.274672	scaffold51_102	274672	0	0.69474	0.01471	0
IESPGM.PTET51.1.10.227600	scaffold51_10	227600	0	0.76562	0.01408	0.04255
IESPGM.PTET51.1.10.227651	scaffold51_10	227651	0	0.76923	0.01176	0
IESPGM.PTET51.1.102.277840	scaffold51_102	277840	0	0.72269	0.35417	0.02174
IESPGM.PTET51.1.102.279229	scaffold51_102	279229	0	0.81061	0.03077	0.03846
IESPGM.PTET51.1.102.280036	scaffold51_102	280036	0.375	0.93496	0.92308	0.32468
IESPGM.PTET51.1.102.282705	scaffold51_102	282705	0	0.80488	0.04762	0.05357
IESPGM.PTET51.1.102.283320	scaffold51_102	283320	0	0.85263	0.125	0.02041
IESPGM.PTET51.1.102.283329	scaffold51_102	283329	0	0.84337	0.04444	0.16
IESPGM.PTET51.1.102.283744	scaffold51_102	283744	0	0.79787	0.01754	0.16667
IESPGM.PTET51.1.102.283777	scaffold51_102	283777	0	0.7439	0.02128	0.11667
IESPGM.PTET51.1.102.283859	scaffold51_102	283859	0	0.83333	0	0
IESPGM.PTET51.1.102.283911	scaffold51_102	283911	0	0.8	0.02899	0.07407
IESPGM.PTET51.1.102.284097	scaffold51_102	284097	0	0.81176	0	0
IESPGM.PTET51.1.102.284406	scaffold51_102	284406	0	0.75862	0	0.01235
IESPGM.PTET51.1.102.284591	scaffold51_102	284591	0	0.73438	0	0.09091
IESPGM.PTET51.1.102.284999	scaffold51_102	284999	0	0.72381	0.05	0.2459
IESPGM.PTET51.1.102.285026	scaffold51_102	285026	0	0.74468	0.0339	0
IESPGM.PTET51.1.102.285077	scaffold51_102	285077	0	0.72826	0.03125	0.11392
IESPGM.PTET51.1.102.285133	scaffold51_102	285133	0	0.74419	0	0
IESPGM.PTET51.1.102.285240	scaffold51_102	285240	0	0.73394	0	0
IESPGM.PTET51.1.102.286718	scaffold51_102	286718	0	0.68382	0.01	0
IESPGM.PTET51.1.102.286739	scaffold51_102	286739	0	0.70803	0	0.01124
IESPGM.PTET51.1.102.28810	scaffold51_102	28810	0	0.84694	0	0
IESPGM.PTET51.1.102.289164	scaffold51_102	289164	0	0.82075	0.07692	0.08889
IESPGM.PTET51.1.102.289278	scaffold51_102	289278	0	0.72034	0	0
IESPGM.PTET51.1.10.228998	scaffold51_10	228998	0	0.69841	0	0.00893
IESPGM.PTET51.1.102.293051	scaffold51_102	293051	0	0.72436	0	0.01818
IESPGM.PTET51.1.102.29435	scaffold51_102	29435	0	0.73446	0.01449	0
IESPGM.PTET51.1.102.297980	scaffold51_102	297980	0	0.80357	0.40625	0.0625
IESPGM.PTET51.1.102.300914	scaffold51_102	300914	0	0.68293	0	0
IESPGM.PTET51.1.102.301520	scaffold51_102	301520	0.02041	0.72785	0	0
IESPGM.PTET51.1.102.30307	scaffold51_102	30307	0	0.60403	0	0.00917
IESPGM.PTET51.1.102.307066	scaffold51_102	307066	0	0	0	0
IESPGM.PTET51.1.102.307337	scaffold51_102	307337	1	1	1	1
IESPGM.PTET51.1.102.310630	scaffold51_102	310630	0.0115	0.0038	0.00581	0.00508
IESPGM.PTET51.1.10.231428	scaffold51_10	231428	0	0.76355	0.01	0
IESPGM.PTET51.1.10.231883	scaffold51_10	231883	0	0.82857	0	0
IESPGM.PTET51.1.10.23202	scaffold51_10	23202	0	0.76471	0.02381	0
IESPGM.PTET51.1.102.32048	scaffold51_102	32048	0	0.75728	0.01124	0
IESPGM.PTET51.1.10.234793	scaffold51_10	234793	0	0.775	0	0
IESPGM.PTET51.1.102.38391	scaffold51_102	38391	0	0.78788	0.09231	0
IESPGM.PTET51.1.102.38510	scaffold51_102	38510	0	0.84971	0.2037	0.05
IESPGM.PTET51.1.10.238597	scaffold51_10	238597	0	0.73636	0	0
IESPGM.PTET51.1.102.39164	scaffold51_102	39164	0	0.80272	0.01724	0.10976
IESPGM.PTET51.1.102.39186	scaffold51_102	39186	0	0.73214	0	0
IESPGM.PTET51.1.102.39224	scaffold51_102	39224	0	0.75258	0	0.01351
IESPGM.PTET51.1.102.39638	scaffold51_102	39638	0	0.72857	0.01667	0.02703
IESPGM.PTET51.1.102.39763	scaffold51_102	39763	0	0.78922	0.01587	0.03922
IESPGM.PTET51.1.102.39952	scaffold51_102	39952	0	0.6755	0	0
IESPGM.PTET51.1.102.40002	scaffold51_102	40002	0	0.72667	0.02083	0.1
IESPGM.PTET51.1.102.40149	scaffold51_102	40149	0.05263	0.79487	0.05556	0.02667
IESPGM.PTET51.1.102.40177	scaffold51_102	40177	0.03846	0.77236	0.34426	0.37209
IESPGM.PTET51.1.10.240455	scaffold51_10	240455	0	0.81364	0	0.06957
IESPGM.PTET51.1.102.40596	scaffold51_102	40596	0	0.76744	0	0.02326
IESPGM.PTET51.1.102.40632	scaffold51_102	40632	0	0.75182	0	0
IESPGM.PTET51.1.102.40987	scaffold51_102	40987	0	0.78295	0	0
IESPGM.PTET51.1.102.41002	scaffold51_102	41002	0	0.79866	0.01754	0.01163
IESPGM.PTET51.1.10.241181	scaffold51_10	241181	0	0.75159	0.02804	0.04819
IESPGM.PTET51.1.10.242438	scaffold51_10	242438	0.01389	0.79435	0.17757	0.08696
IESPGM.PTET51.1.102.44076	scaffold51_102	44076	0	0.80526	0	0.00952
IESPGM.PTET51.1.102.44091	scaffold51_102	44091	0	0.78261	0	0.03
IESPGM.PTET51.1.102.44437	scaffold51_102	44437	0	0.76613	0	0.01087
IESPGM.PTET51.1.102.44473	scaffold51_102	44473	0	0.82707	0	0.01136
IESPGM.PTET51.1.102.44527	scaffold51_102	44527	0.04348	0.84138	0.01429	0.02326
IESPGM.PTET51.1.10.244547	scaffold51_10	244547	0	0.79717	0.00877	0.04587
IESPGM.PTET51.1.102.44904	scaffold51_102	44904	0	0.75182	0	0
IESPGM.PTET51.1.10.245071	scaffold51_10	245071	0	0.77228	0.07527	0.11017
IESPGM.PTET51.1.102.45079	scaffold51_102	45079	0	0.69697	0	0.04494
IESPGM.PTET51.1.102.45129	scaffold51_102	45129	0	0.8	0	0
IESPGM.PTET51.1.10.246324	scaffold51_10	246324	0	0.78155	0.00877	0
IESPGM.PTET51.1.10.246734	scaffold51_10	246734	0	0.69959	0	0
IESPGM.PTET51.1.102.47171	scaffold51_102	47171	0	0.80571	0.16505	0.17347
IESPGM.PTET51.1.10.248446	scaffold51_10	248446	0	0.75439	0	0.00877
IESPGM.PTET51.1.102.48637	scaffold51_102	48637	0	0.73543	0	0
IESPGM.PTET51.1.10.249067	scaffold51_10	249067	0	0.77841	0	0.0099
IESPGM.PTET51.1.10.249680	scaffold51_10	249680	0	0.7801	0.02105	0.01031
IESPGM.PTET51.1.10.252406	scaffold51_10	252406	0	0.79006	0	0
IESPGM.PTET51.1.10.254894	scaffold51_10	254894	0	0.80928	0	0
IESPGM.PTET51.1.10.255220	scaffold51_10	255220	0	0.80556	0	0
IESPGM.PTET51.1.10.255326	scaffold51_10	255326	0	0.66957	0	0
IESPGM.PTET51.1.10.25545	scaffold51_10	25545	0.01333	0.74766	0	0
IESPGM.PTET51.1.102.56135	scaffold51_102	56135	0	0.80531	0	0.0125
IESPGM.PTET51.1.102.56205	scaffold51_102	56205	0	0.78333	0.04938	0.09091
IESPGM.PTET51.1.102.56685	scaffold51_102	56685	0	0.83858	0.23377	0
IESPGM.PTET51.1.10.256888	scaffold51_10	256888	0	0.78125	0.01111	0
IESPGM.PTET51.1.10.258455	scaffold51_10	258455	0	0.82482	0.69281	0.22308
IESPGM.PTET51.1.10.259436	scaffold51_10	259436	0	0.77477	0	0
IESPGM.PTET51.1.10.260084	scaffold51_10	260084	0	0.76705	0.0274	0.01961
IESPGM.PTET51.1.10.260506	scaffold51_10	260506	0	0.75789	0.09524	0.03529
IESPGM.PTET51.1.10.260542	scaffold51_10	260542	0	0.66667	0.01149	0.04545
IESPGM.PTET51.1.102.61830	scaffold51_102	61830	0	0.78947	0.10769	0.01163
IESPGM.PTET51.1.10.262205	scaffold51_10	262205	0	0.69163	0	0
IESPGM.PTET51.1.102.62593	scaffold51_102	62593	0	0.7541	0	0
IESPGM.PTET51.1.10.26358	scaffold51_10	26358	0	0.73099	0.00935	0.03125
IESPGM.PTET51.1.10.265074	scaffold51_10	265074	0	0.79394	0	0.01031
IESPGM.PTET51.1.10.265120	scaffold51_10	265120	0	0.81466	0	0
IESPGM.PTET51.1.102.66043	scaffold51_102	66043	0	0.60843	0.01042	0
IESPGM.PTET51.1.102.66183	scaffold51_102	66183	0	0.81111	0.02198	0.01739
IESPGM.PTET51.1.102.67804	scaffold51_102	67804	0	0.84	0.01136	0.04211
IESPGM.PTET51.1.10.269252	scaffold51_10	269252	0	0.80124	0	0
IESPGM.PTET51.1.102.69515	scaffold51_102	69515	0	0.74783	0.01205	0
IESPGM.PTET51.1.10.269644	scaffold51_10	269644	0	0.8284	0	0.01075
IESPGM.PTET51.1.102.70322	scaffold51_102	70322	0	0.70297	0	0.00909
IESPGM.PTET51.1.10.270385	scaffold51_10	270385	0	0.82587	0.01124	0
IESPGM.PTET51.1.10.270660	scaffold51_10	270660	0	0.75556	0.00885	0
IESPGM.PTET51.1.10.271573	scaffold51_10	271573	0	0.71875	0	0.00917
IESPGM.PTET51.1.10.273648	scaffold51_10	273648	0	0.59048	0	0
IESPGM.PTET51.1.102.74426	scaffold51_102	74426	0	0.63448	0	0.01031
IESPGM.PTET51.1.102.74527	scaffold51_102	74527	0	0.73224	0.0099	0.01639
IESPGM.PTET51.1.10.275558	scaffold51_10	275558	0	0.7672	0.02198	0.00952
IESPGM.PTET51.1.102.7637	scaffold51_102	7637	0	0.75177	0.12088	0.20213
IESPGM.PTET51.1.102.77188	scaffold51_102	77188	0	0.79679	0.01351	0
IESPGM.PTET51.1.10.27726	scaffold51_10	27726	0	0.765	0.01429	0
IESPGM.PTET51.1.102.78320	scaffold51_102	78320	0	0.82716	0.0098	0
IESPGM.PTET51.1.102.79650	scaffold51_102	79650	0	0.78906	0	0.01449
IESPGM.PTET51.1.102.79749	scaffold51_102	79749	0	0.77778	0	0.05479
IESPGM.PTET51.1.102.80247	scaffold51_102	80247	0	0.76027	0.0099	0
IESPGM.PTET51.1.10.280569	scaffold51_10	280569	0	0.8046	0	0
IESPGM.PTET51.1.102.80879	scaffold51_102	80879	0	0.78222	0.05195	0.03125
IESPGM.PTET51.1.102.81150	scaffold51_102	81150	0.01754	0.75	0.05479	0.00943
IESPGM.PTET51.1.10.281266	scaffold51_10	281266	0	0.79904	0	0
IESPGM.PTET51.1.102.82206	scaffold51_102	82206	0	0.75806	0.01316	0.0125
IESPGM.PTET51.1.102.82841	scaffold51_102	82841	0	0.82629	0.11765	0.13393
IESPGM.PTET51.1.10.283730	scaffold51_10	283730	0	0.76042	0	0
IESPGM.PTET51.1.102.85330	scaffold51_102	85330	0	0.67081	0	0
IESPGM.PTET51.1.10.285368	scaffold51_10	285368	0	0.8	0.0241	0.22093
IESPGM.PTET51.1.102.85369	scaffold51_102	85369	0	0.77401	0.0137	0
IESPGM.PTET51.1.10.286943	scaffold51_10	286943	0	0.77604	0.00893	0.0625
IESPGM.PTET51.1.102.87777	scaffold51_102	87777	0	0.82072	0.02353	0.09402
IESPGM.PTET51.1.102.8871	scaffold51_102	8871	0	0.81347	0.04854	0.03846
IESPGM.PTET51.1.102.89425	scaffold51_102	89425	0	0.74449	0.05208	0.03478
IESPGM.PTET51.1.10.294284	scaffold51_10	294284	0	0.72398	0	0
IESPGM.PTET51.1.10.295122	scaffold51_10	295122	0	0.79433	0	0
IESPGM.PTET51.1.102.96259	scaffold51_102	96259	0	0.78325	0.02439	0.03846
IESPGM.PTET51.1.102.97473	scaffold51_102	97473	0	0.805	0	0.01087
IESPGM.PTET51.1.10.297765	scaffold51_10	297765	0	0.77491	0	0
IESPGM.PTET51.1.10.298544	scaffold51_10	298544	0	0.74144	0.12844	0.29245
IESPGM.PTET51.1.102.99003	scaffold51_102	99003	0	0.83333	0.02247	0
IESPGM.PTET51.1.10.302233	scaffold51_10	302233	0	0.72549	0	0
IESPGM.PTET51.1.10.302378	scaffold51_10	302378	0	0.73684	0.03297	0.13187
IESPGM.PTET51.1.10.302523	scaffold51_10	302523	0	0.79577	0	0
IESPGM.PTET51.1.10.30323	scaffold51_10	30323	0	0.70556	0	0
IESPGM.PTET51.1.10.305469	scaffold51_10	305469	0	0.75207	0.00935	0
IESPGM.PTET51.1.10.306235	scaffold51_10	306235	0	0.85876	0.51639	0.37405
IESPGM.PTET51.1.10.30847	scaffold51_10	30847	0	0.71508	0	0
IESPGM.PTET51.1.10.309056	scaffold51_10	309056	0	0.78421	0.03158	0.14953
IESPGM.PTET51.1.103.100508	scaffold51_103	100508	0	0.66471	0.04598	0.0354
IESPGM.PTET51.1.103.101939	scaffold51_103	101939	0	0.52991	0	0
IESPGM.PTET51.1.103.103072	scaffold51_103	103072	0	0.67308	0	0
IESPGM.PTET51.1.103.103199	scaffold51_103	103199	0	0.68831	0.01149	0.01075
IESPGM.PTET51.1.103.103562	scaffold51_103	103562	0	0.75446	0.17273	0.05426
IESPGM.PTET51.1.103.104153	scaffold51_103	104153	0	0.70811	0	0.01111
IESPGM.PTET51.1.103.105244	scaffold51_103	105244	0	0.75325	0	0.07692
IESPGM.PTET51.1.103.105980	scaffold51_103	105980	0	0.69231	0	0.00885
IESPGM.PTET51.1.103.10756	scaffold51_103	10756	0.16667	0.89655	0.61818	0.6129
IESPGM.PTET51.1.103.107915	scaffold51_103	107915	0	0.72222	0	0
IESPGM.PTET51.1.103.108277	scaffold51_103	108277	0	0.72781	0	0
IESPGM.PTET51.1.103.110292	scaffold51_103	110292	0	0.71006	0.01064	0
IESPGM.PTET51.1.103.110624	scaffold51_103	110624	0	0.81481	0.01042	0.01136
IESPGM.PTET51.1.103.11219	scaffold51_103	11219	0	0.88889	0.31579	0.14815
IESPGM.PTET51.1.103.112637	scaffold51_103	112637	0	0.67153	0	0.01087
IESPGM.PTET51.1.103.113234	scaffold51_103	113234	0	0.69643	0.03297	0.03333
IESPGM.PTET51.1.103.114084	scaffold51_103	114084	0	0.72947	0	0.03093
IESPGM.PTET51.1.103.115634	scaffold51_103	115634	0	0.72393	0	0
IESPGM.PTET51.1.103.115915	scaffold51_103	115915	0	0.73418	0	0
IESPGM.PTET51.1.103.116279	scaffold51_103	116279	0	0.71839	0.02198	0.00752
IESPGM.PTET51.1.103.116500	scaffold51_103	116500	0	0.7	0	0.00855
IESPGM.PTET51.1.103.118147	scaffold51_103	118147	0	0.65341	0	0.01481
IESPGM.PTET51.1.10.311850	scaffold51_10	311850	0	0.82902	0	0.0102
IESPGM.PTET51.1.103.118595	scaffold51_103	118595	0	0.68919	0.02198	0
IESPGM.PTET51.1.103.119885	scaffold51_103	119885	0	0.76667	0	0
IESPGM.PTET51.1.103.120005	scaffold51_103	120005	0	0.73438	0	0
IESPGM.PTET51.1.103.120315	scaffold51_103	120315	0	0.6875	0.01389	0
IESPGM.PTET51.1.103.121323	scaffold51_103	121323	0	0.78095	0.24176	0.01333
IESPGM.PTET51.1.103.123425	scaffold51_103	123425	0	0.63551	0	0.13725
IESPGM.PTET51.1.103.125681	scaffold51_103	125681	0	0.75758	0.75362	0.02062
IESPGM.PTET51.1.103.128125	scaffold51_103	128125	0	0.75362	0	0
IESPGM.PTET51.1.103.136307	scaffold51_103	136307	0.09091	0.85	0.03922	0
IESPGM.PTET51.1.103.137111	scaffold51_103	137111	0	0.72109	0.01075	0.15116
IESPGM.PTET51.1.103.138451	scaffold51_103	138451	0	0.79878	0	0.09211
IESPGM.PTET51.1.103.140536	scaffold51_103	140536	0	0.78804	0.01053	0.01869
IESPGM.PTET51.1.103.140715	scaffold51_103	140715	0	0.72603	0	0
IESPGM.PTET51.1.103.140847	scaffold51_103	140847	0	0.8069	0.01351	0
IESPGM.PTET51.1.103.143237	scaffold51_103	143237	0	0.77358	0.01124	0
IESPGM.PTET51.1.103.144057	scaffold51_103	144057	0	0.71642	0	0.00917
IESPGM.PTET51.1.103.149905	scaffold51_103	149905	0	0.71676	0.01	0
IESPGM.PTET51.1.103.150345	scaffold51_103	150345	0	0.8	0.5625	0.11607
IESPGM.PTET51.1.103.150882	scaffold51_103	150882	0	0.75122	0.66667	0.2381
IESPGM.PTET51.1.103.155856	scaffold51_103	155856	0	0.72472	0.00971	0.01739
IESPGM.PTET51.1.103.155911	scaffold51_103	155911	0	0.7707	0.01869	0.17391
IESPGM.PTET51.1.103.157208	scaffold51_103	157208	0.03125	0.78512	0	0.25185
IESPGM.PTET51.1.103.158341	scaffold51_103	158341	0	0.8125	0.03371	0.03448
IESPGM.PTET51.1.103.158968	scaffold51_103	158968	0	0.69048	0.00909	0.04196
IESPGM.PTET51.1.103.159572	scaffold51_103	159572	0	0.78059	0.02439	0
IESPGM.PTET51.1.103.159894	scaffold51_103	159894	0	0.77419	0	0
IESPGM.PTET51.1.10.316092	scaffold51_10	316092	0	0.78866	0	0
IESPGM.PTET51.1.103.161909	scaffold51_103	161909	0	0.73874	0.28333	0.01515
IESPGM.PTET51.1.103.163078	scaffold51_103	163078	0	0.77049	0	0.01136
IESPGM.PTET51.1.10.316328	scaffold51_10	316328	0	0.78333	0.08108	0.38318
IESPGM.PTET51.1.103.16343	scaffold51_103	16343	0	0.75	0	0
IESPGM.PTET51.1.103.165021	scaffold51_103	165021	0	0.85119	0	0.0625
IESPGM.PTET51.1.103.165191	scaffold51_103	165191	0	0.75	0	0
IESPGM.PTET51.1.103.16530	scaffold51_103	16530	0	0.7623	0.01333	0
IESPGM.PTET51.1.103.167479	scaffold51_103	167479	0	0.77665	0.0122	0
IESPGM.PTET51.1.103.170858	scaffold51_103	170858	0	0.7992	0.04545	0.00847
IESPGM.PTET51.1.103.17096	scaffold51_103	17096	0	0.73196	0.01316	0.01111
IESPGM.PTET51.1.103.172393	scaffold51_103	172393	0	0.76398	0.01099	0
IESPGM.PTET51.1.103.172454	scaffold51_103	172454	0	0.76687	0.04211	0.15385
IESPGM.PTET51.1.103.172473	scaffold51_103	172473	0	0.78824	0.0283	0.16667
IESPGM.PTET51.1.103.172504	scaffold51_103	172504	0	0.76023	0	0
IESPGM.PTET51.1.103.173432	scaffold51_103	173432	0	0.8012	0.01786	0.01316
IESPGM.PTET51.1.103.173932	scaffold51_103	173932	0	0.7	0	0
IESPGM.PTET51.1.103.177611	scaffold51_103	177611	0	0.82379	0.07692	0
IESPGM.PTET51.1.103.177839	scaffold51_103	177839	0	0.79688	0.02151	0.09244
IESPGM.PTET51.1.103.177909	scaffold51_103	177909	0	0	0	0
IESPGM.PTET51.1.103.178123	scaffold51_103	178123	0	0.78698	0	0
IESPGM.PTET51.1.103.178225	scaffold51_103	178225	0	0.69444	0.01316	0
IESPGM.PTET51.1.103.178654	scaffold51_103	178654	0.01205	0.72472	0	0.04237
IESPGM.PTET51.1.103.18054	scaffold51_103	18054	0	0.80749	0.01149	0
IESPGM.PTET51.1.103.181902	scaffold51_103	181902	0	0.75221	0	0
IESPGM.PTET51.1.103.182260	scaffold51_103	182260	0	0.77686	0	0.016
IESPGM.PTET51.1.103.182406	scaffold51_103	182406	0	0.78788	0	0
IESPGM.PTET51.1.103.183611	scaffold51_103	183611	0	0.79695	0.0375	0.03704
IESPGM.PTET51.1.103.184424	scaffold51_103	184424	0	0.76415	0.06897	0.06202
IESPGM.PTET51.1.103.187862	scaffold51_103	187862	0	0.83333	0.01587	0.0137
IESPGM.PTET51.1.103.191188	scaffold51_103	191188	0	0.74737	0	0.00917
IESPGM.PTET51.1.103.191353	scaffold51_103	191353	0	0.78855	0	0.02247
IESPGM.PTET51.1.103.191963	scaffold51_103	191963	0	0.69118	0	0.0099
IESPGM.PTET51.1.103.192423	scaffold51_103	192423	0	0.72683	0	0.00917
IESPGM.PTET51.1.103.193358	scaffold51_103	193358	0	0.74725	0	0
IESPGM.PTET51.1.103.19395	scaffold51_103	19395	0	0.75625	0	0
IESPGM.PTET51.1.103.194671	scaffold51_103	194671	0	0.74146	0.01176	0
IESPGM.PTET51.1.103.195887	scaffold51_103	195887	0	0.75556	0.02857	0
IESPGM.PTET51.1.103.196637	scaffold51_103	196637	0	0.7451	0.07292	0.08036
IESPGM.PTET51.1.103.197273	scaffold51_103	197273	0	0.83505	0.01538	0
IESPGM.PTET51.1.103.198402	scaffold51_103	198402	0	0.74877	0.16667	0.01053
IESPGM.PTET51.1.103.199208	scaffold51_103	199208	0	0.78261	0.025	0.18889
IESPGM.PTET51.1.103.199362	scaffold51_103	199362	0	0.78205	0.02469	0.01111
IESPGM.PTET51.1.103.200379	scaffold51_103	200379	0	0.79208	0	0
IESPGM.PTET51.1.103.200627	scaffold51_103	200627	0	0.72603	0.02222	0.10484
IESPGM.PTET51.1.103.201261	scaffold51_103	201261	0	0.80513	0	0
IESPGM.PTET51.1.103.201899	scaffold51_103	201899	0	0.80543	0.02353	0
IESPGM.PTET51.1.103.202982	scaffold51_103	202982	0	0.74627	0.01299	0.00885
IESPGM.PTET51.1.103.203078	scaffold51_103	203078	0	0.84956	0.01235	0.09434
IESPGM.PTET51.1.103.203209	scaffold51_103	203209	0	0.80543	0	0.01667
IESPGM.PTET51.1.103.204287	scaffold51_103	204287	0	0.7751	0	0
IESPGM.PTET51.1.103.20717	scaffold51_103	20717	0	0.73481	0.0087	0.00862
IESPGM.PTET51.1.103.207876	scaffold51_103	207876	0	0.67836	0	0.00926
IESPGM.PTET51.1.103.209295	scaffold51_103	209295	0	0.81111	0.02273	0.0198
IESPGM.PTET51.1.103.209404	scaffold51_103	209404	0	0.79221	0.03093	0.17949
IESPGM.PTET51.1.103.211107	scaffold51_103	211107	0	0.73944	0	0.01266
IESPGM.PTET51.1.103.211139	scaffold51_103	211139	0	0.8	0	0
IESPGM.PTET51.1.103.215671	scaffold51_103	215671	0	0.84236	0.0241	0.13978
IESPGM.PTET51.1.103.216283	scaffold51_103	216283	0	0.79167	0.25225	0.07692
IESPGM.PTET51.1.103.216897	scaffold51_103	216897	0	0.79116	0.01351	0
IESPGM.PTET51.1.10.321925	scaffold51_10	321925	0	0.82877	0	0
IESPGM.PTET51.1.103.222936	scaffold51_103	222936	0	0.79397	0	0.15238
IESPGM.PTET51.1.103.223030	scaffold51_103	223030	0	0.73469	0	0.11
IESPGM.PTET51.1.10.322503	scaffold51_10	322503	0	0.83815	0	0
IESPGM.PTET51.1.103.225288	scaffold51_103	225288	0	0.80864	0	0.14019
IESPGM.PTET51.1.103.233063	scaffold51_103	233063	0	0.74107	0.01042	0
IESPGM.PTET51.1.103.233081	scaffold51_103	233081	0	0.78075	0.04	0.09009
IESPGM.PTET51.1.103.23349	scaffold51_103	23349	0	0.73333	0	0
IESPGM.PTET51.1.103.234194	scaffold51_103	234194	0	0.77863	0	0
IESPGM.PTET51.1.103.235492	scaffold51_103	235492	0	0.5812	0	0
IESPGM.PTET51.1.103.236863	scaffold51_103	236863	0	0.77828	0.01316	0.00909
IESPGM.PTET51.1.103.237824	scaffold51_103	237824	0	0.66667	0.0098	0.0177
IESPGM.PTET51.1.103.238404	scaffold51_103	238404	0	0.78039	0	0.00826
IESPGM.PTET51.1.103.239149	scaffold51_103	239149	0.02899	0.7551	0.2125	0.11724
IESPGM.PTET51.1.103.240181	scaffold51_103	240181	0.04167	0.79333	0.73276	0.28
IESPGM.PTET51.1.103.243668	scaffold51_103	243668	0	0.80745	0.05263	0.0814
IESPGM.PTET51.1.103.244027	scaffold51_103	244027	0	0.75275	0.0122	0.0099
IESPGM.PTET51.1.103.246329	scaffold51_103	246329	0	0.74157	0	0
IESPGM.PTET51.1.103.247165	scaffold51_103	247165	0	0.81159	0.02222	0
IESPGM.PTET51.1.103.247189	scaffold51_103	247189	0	0.8022	0	0
IESPGM.PTET51.1.103.248414	scaffold51_103	248414	0	0.76023	0.01124	0.00943
IESPGM.PTET51.1.103.250509	scaffold51_103	250509	0	0.74348	0	0
IESPGM.PTET51.1.103.254791	scaffold51_103	254791	0	0.76265	0.02778	0.0177
IESPGM.PTET51.1.103.256100	scaffold51_103	256100	0	0.78571	0	0.00935
IESPGM.PTET51.1.103.257144	scaffold51_103	257144	0	0.82008	0.025	0.04878
IESPGM.PTET51.1.103.260681	scaffold51_103	260681	0	0.80861	0	0
IESPGM.PTET51.1.103.261647	scaffold51_103	261647	0	0.78082	0.21978	0.02
IESPGM.PTET51.1.103.262846	scaffold51_103	262846	0	0.73936	0.02222	0.19259
IESPGM.PTET51.1.103.264667	scaffold51_103	264667	0	0.8	0.03636	0
IESPGM.PTET51.1.103.267805	scaffold51_103	267805	0	0.71429	0	0
IESPGM.PTET51.1.103.269679	scaffold51_103	269679	0	0.72628	0	0
IESPGM.PTET51.1.103.270288	scaffold51_103	270288	0	0.75263	0.02151	0.04545
IESPGM.PTET51.1.103.270517	scaffold51_103	270517	0	0.7663	0	0.05738
IESPGM.PTET51.1.103.27057	scaffold51_103	27057	0	0.76506	0	0
IESPGM.PTET51.1.103.270824	scaffold51_103	270824	0	0.79012	0	0
IESPGM.PTET51.1.103.271236	scaffold51_103	271236	0	0.79208	0	0.06897
IESPGM.PTET51.1.103.273807	scaffold51_103	273807	0	0.70513	0.01099	0.00847
IESPGM.PTET51.1.103.276221	scaffold51_103	276221	0	0.74619	0	0.01681
IESPGM.PTET51.1.103.278253	scaffold51_103	278253	0	0.82328	0.03488	0.00971
IESPGM.PTET51.1.103.278484	scaffold51_103	278484	0	0.79717	0.01042	0.00909
IESPGM.PTET51.1.103.278770	scaffold51_103	278770	0	0.81215	0	0
IESPGM.PTET51.1.103.279083	scaffold51_103	279083	0	0.79085	0	0
IESPGM.PTET51.1.103.279421	scaffold51_103	279421	0	0.81604	0	0.02041
IESPGM.PTET51.1.103.280146	scaffold51_103	280146	0	0.80916	0	0
IESPGM.PTET51.1.103.280199	scaffold51_103	280199	0	0.74667	0	0
IESPGM.PTET51.1.103.28184	scaffold51_103	28184	0	0.67213	0	0
IESPGM.PTET51.1.103.282427	scaffold51_103	282427	0	0.81092	0.5	0.12605
IESPGM.PTET51.1.103.283470	scaffold51_103	283470	0	0.72626	0.01111	0
IESPGM.PTET51.1.103.283998	scaffold51_103	283998	0.01887	0.77419	0	0
IESPGM.PTET51.1.103.284597	scaffold51_103	284597	0	0.70892	0.03409	0
IESPGM.PTET51.1.103.286904	scaffold51_103	286904	0.48387	0.85714	0.41379	0.33824
IESPGM.PTET51.1.103.288149	scaffold51_103	288149	0	0.81818	0.05063	0.41538
IESPGM.PTET51.1.103.289883	scaffold51_103	289883	0	0.84615	0.13333	0.1087
IESPGM.PTET51.1.103.290883	scaffold51_103	290883	0	0.8042	0.01471	0.10256
IESPGM.PTET51.1.103.290935	scaffold51_103	290935	0.01493	0.78231	0.2	0.2
IESPGM.PTET51.1.103.291086	scaffold51_103	291086	0	0.85034	0.02532	0
IESPGM.PTET51.1.103.29162	scaffold51_103	29162	0	0.61151	0	0
IESPGM.PTET51.1.103.292153	scaffold51_103	292153	0	0.88024	0.13684	0.21111
IESPGM.PTET51.1.103.292529	scaffold51_103	292529	0	0.85185	0.19737	0.16129
IESPGM.PTET51.1.103.293254	scaffold51_103	293254	0	0.81319	0.03896	0.03448
IESPGM.PTET51.1.103.293807	scaffold51_103	293807	0	0.87736	0.0875	0.02222
IESPGM.PTET51.1.103.297466	scaffold51_103	297466	0.03846	0.88889	0.07273	0.13793
IESPGM.PTET51.1.103.29886	scaffold51_103	29886	0	0.75622	0	0.00901
IESPGM.PTET51.1.103.300361	scaffold51_103	300361	0.04167	0.92857	0.20896	0.12676
IESPGM.PTET51.1.103.30131	scaffold51_103	30131	0	0.6973	0.05556	0.2381
IESPGM.PTET51.1.10.331554	scaffold51_10	331554	0	0.7839	0	0.00746
IESPGM.PTET51.1.10.33327	scaffold51_10	33327	0	0.71179	0.01075	0
IESPGM.PTET51.1.10.333643	scaffold51_10	333643	0	0.76437	0.02151	0
IESPGM.PTET51.1.10.334073	scaffold51_10	334073	0	0.71528	0	0
IESPGM.PTET51.1.103.34110	scaffold51_103	34110	0	0.70748	0.01099	0.22115
IESPGM.PTET51.1.103.34326	scaffold51_103	34326	0	0.73575	0	0
IESPGM.PTET51.1.10.334984	scaffold51_10	334984	0	0.75191	0.00909	0.04724
IESPGM.PTET51.1.10.335351	scaffold51_10	335351	0	0.75243	0	0
IESPGM.PTET51.1.10.336433	scaffold51_10	336433	0	0.79114	0.00952	0
IESPGM.PTET51.1.103.37432	scaffold51_103	37432	0	0.66864	0.11111	0.15702
IESPGM.PTET51.1.10.338543	scaffold51_10	338543	0	0.83146	0	0.01739
IESPGM.PTET51.1.10.338688	scaffold51_10	338688	0	0.82143	0.01282	0.02041
IESPGM.PTET51.1.103.38817	scaffold51_103	38817	0	0.69591	0	0.01667
IESPGM.PTET51.1.10.339608	scaffold51_10	339608	0	0.7766	0	0
IESPGM.PTET51.1.10.339950	scaffold51_10	339950	0	0.75773	0.00935	0
IESPGM.PTET51.1.103.40466	scaffold51_103	40466	0	0.6371	0	0
IESPGM.PTET51.1.10.341648	scaffold51_10	341648	0	0.66667	0	0
IESPGM.PTET51.1.10.341800	scaffold51_10	341800	0	0.66667	0	0
IESPGM.PTET51.1.103.42223	scaffold51_103	42223	0	0.84286	0.0098	0.05051
IESPGM.PTET51.1.103.43918	scaffold51_103	43918	0	0.70085	0.10577	0.22222
IESPGM.PTET51.1.103.44625	scaffold51_103	44625	0	0.77838	0.02857	0
IESPGM.PTET51.1.103.45100	scaffold51_103	45100	0	0.7076	0	0
IESPGM.PTET51.1.103.46064	scaffold51_103	46064	0	0.79518	0	0
IESPGM.PTET51.1.103.48181	scaffold51_103	48181	0	0.71831	0.00943	0.15789
IESPGM.PTET51.1.10.350037	scaffold51_10	350037	0	0.775	0.0119	0
IESPGM.PTET51.1.10.35274	scaffold51_10	35274	0	0.77982	0.01	0
IESPGM.PTET51.1.10.353582	scaffold51_10	353582	0	0.78894	0	0.01053
IESPGM.PTET51.1.10.354411	scaffold51_10	354411	0	0.77734	0	0.01
IESPGM.PTET51.1.103.55400	scaffold51_103	55400	0	0.74372	0	0
IESPGM.PTET51.1.10.355684	scaffold51_10	355684	0	0.7821	0.0099	0
IESPGM.PTET51.1.103.56607	scaffold51_103	56607	0	0.67222	0.00885	0.01042
IESPGM.PTET51.1.103.57168	scaffold51_103	57168	0	0.77083	0	0
IESPGM.PTET51.1.103.58178	scaffold51_103	58178	0	0.6281	0	0
IESPGM.PTET51.1.10.358822	scaffold51_10	358822	0	0.78919	0.00901	0
IESPGM.PTET51.1.103.59124	scaffold51_103	59124	0	0.71053	0.06593	0.02632
IESPGM.PTET51.1.103.59565	scaffold51_103	59565	0	0.73737	0.01887	0.01562
IESPGM.PTET51.1.103.59622	scaffold51_103	59622	0	0.81188	0.03175	0.08974
IESPGM.PTET51.1.103.59919	scaffold51_103	59919	0	0.80315	0.01515	0.04494
IESPGM.PTET51.1.103.59950	scaffold51_103	59950	0	0.8674	0	0.01176
IESPGM.PTET51.1.103.60249	scaffold51_103	60249	0	0.70629	0	0
IESPGM.PTET51.1.103.60370	scaffold51_103	60370	0	0.68667	0	0
IESPGM.PTET51.1.103.62037	scaffold51_103	62037	0	0.66456	0	0
IESPGM.PTET51.1.103.62398	scaffold51_103	62398	0	0.74839	0	0.00952
IESPGM.PTET51.1.103.63916	scaffold51_103	63916	0	0.7931	0.07071	0.19444
IESPGM.PTET51.1.10.364924	scaffold51_10	364924	0	0.78136	0	0.00833
IESPGM.PTET51.1.10.365197	scaffold51_10	365197	0	0.85714	0	0.01626
IESPGM.PTET51.1.10.365542	scaffold51_10	365542	0	0.74641	0.01	0.07071
IESPGM.PTET51.1.103.65683	scaffold51_103	65683	0	0.71127	0	0
IESPGM.PTET51.1.103.66063	scaffold51_103	66063	0	0.78205	0.01163	0
IESPGM.PTET51.1.103.66080	scaffold51_103	66080	0	0.71111	0.04854	0.13333
IESPGM.PTET51.1.103.66349	scaffold51_103	66349	0	0.67785	0	0
IESPGM.PTET51.1.103.67051	scaffold51_103	67051	0	0.82796	0	0.05102
IESPGM.PTET51.1.10.367149	scaffold51_10	367149	0	0.80399	0	0.0087
IESPGM.PTET51.1.10.367631	scaffold51_10	367631	0	0.7992	0.01053	0.03333
IESPGM.PTET51.1.103.68263	scaffold51_103	68263	0	0.71552	0	0.01042
IESPGM.PTET51.1.10.370649	scaffold51_10	370649	0	0.82274	0	0
IESPGM.PTET51.1.103.71053	scaffold51_103	71053	0	0.86441	0.01408	0
IESPGM.PTET51.1.103.71080	scaffold51_103	71080	0	0.77344	0.01852	0
IESPGM.PTET51.1.103.72545	scaffold51_103	72545	0	0.71795	0.01149	0.03093
IESPGM.PTET51.1.10.373282	scaffold51_10	373282	0	0.7644	0.01887	0.07527
IESPGM.PTET51.1.10.375404	scaffold51_10	375404	0.03448	0.82645	0	0.09375
IESPGM.PTET51.1.103.77868	scaffold51_103	77868	0	0.73295	0	0.01
IESPGM.PTET51.1.103.77924	scaffold51_103	77924	0	0.69022	0	0
IESPGM.PTET51.1.10.378840	scaffold51_10	378840	0	0.80866	0.025	0.00862
IESPGM.PTET51.1.10.379122	scaffold51_10	379122	0	0.8271	0	0.00952
IESPGM.PTET51.1.103.79156	scaffold51_103	79156	0	0.70079	0.01053	0.00935
IESPGM.PTET51.1.103.79890	scaffold51_103	79890	0	0.704	0.0099	0.0119
IESPGM.PTET51.1.10.380423	scaffold51_10	380423	0	0.88889	0	0.09649
IESPGM.PTET51.1.103.82685	scaffold51_103	82685	0	0.79592	0	0.0202
IESPGM.PTET51.1.103.82693	scaffold51_103	82693	0.01299	0.82305	0	0.03774
IESPGM.PTET51.1.10.382887	scaffold51_10	382887	0	0.84774	0.10101	0.16949
IESPGM.PTET51.1.10.383189	scaffold51_10	383189	0	0.80753	0	0
IESPGM.PTET51.1.103.83449	scaffold51_103	83449	0	0.73869	0	0.03604
IESPGM.PTET51.1.103.84310	scaffold51_103	84310	0	0.73134	0.02439	0
IESPGM.PTET51.1.103.84520	scaffold51_103	84520	0	0.69939	0	0.0177
IESPGM.PTET51.1.103.85003	scaffold51_103	85003	0	0.68712	0	0
IESPGM.PTET51.1.103.86576	scaffold51_103	86576	0	0.65714	0	0.05556
IESPGM.PTET51.1.103.86661	scaffold51_103	86661	0	0.65405	0	0.00893
IESPGM.PTET51.1.103.88277	scaffold51_103	88277	0	0.69853	0	0.01266
IESPGM.PTET51.1.10.389505	scaffold51_10	389505	0	0.78453	0	0
IESPGM.PTET51.1.103.90436	scaffold51_103	90436	0	0.7362	0.01031	0.01042
IESPGM.PTET51.1.103.90464	scaffold51_103	90464	0	0.72619	0	0.0098
IESPGM.PTET51.1.10.390539	scaffold51_10	390539	0	0.81897	0.07229	0.06957
IESPGM.PTET51.1.103.90575	scaffold51_103	90575	0	0.75	0	0.07377
IESPGM.PTET51.1.103.90594	scaffold51_103	90594	0	0.76136	0	0.02679
IESPGM.PTET51.1.103.90636	scaffold51_103	90636	0	0.76163	0	0.03883
IESPGM.PTET51.1.103.90716	scaffold51_103	90716	0	0.73964	0.00952	0.12389
IESPGM.PTET51.1.103.91061	scaffold51_103	91061	0	0.71605	0.0101	0
IESPGM.PTET51.1.10.391245	scaffold51_10	391245	0.01786	0.82736	0	0.00781
IESPGM.PTET51.1.103.91306	scaffold51_103	91306	0	0.74157	0	0
IESPGM.PTET51.1.10.3914	scaffold51_10	3914	0	0.75758	0.17391	0.01316
IESPGM.PTET51.1.103.91705	scaffold51_103	91705	0	0.75316	0.00943	0.00806
IESPGM.PTET51.1.103.92732	scaffold51_103	92732	0	0.74167	0.01333	0.13187
IESPGM.PTET51.1.103.93831	scaffold51_103	93831	0	0.72857	0	0.02
IESPGM.PTET51.1.103.93906	scaffold51_103	93906	0	0.74847	0	0
IESPGM.PTET51.1.103.94861	scaffold51_103	94861	0.0625	0.76351	0	0.01942
IESPGM.PTET51.1.103.95149	scaffold51_103	95149	0	0.68148	0	0.00901
IESPGM.PTET51.1.10.395949	scaffold51_10	395949	0	0.8087	0.03093	0.01087
IESPGM.PTET51.1.103.96680	scaffold51_103	96680	0	0.77246	0.01351	0.02703
IESPGM.PTET51.1.103.96808	scaffold51_103	96808	0	0.70455	0	0
IESPGM.PTET51.1.103.99500	scaffold51_103	99500	0	0.68468	0.18667	0.12963
IESPGM.PTET51.1.103.99603	scaffold51_103	99603	0	0.65957	0	0
IESPGM.PTET51.1.103.99682	scaffold51_103	99682	0	0.75325	0.05	0.17045
IESPGM.PTET51.1.10.401654	scaffold51_10	401654	0	0.7343	0	0.01124
IESPGM.PTET51.1.10.401862	scaffold51_10	401862	0	0.8	0	0
IESPGM.PTET51.1.10.40590	scaffold51_10	40590	0	0.74163	0	0.03636
IESPGM.PTET51.1.10.408858	scaffold51_10	408858	0	0.82155	0	0
IESPGM.PTET51.1.10.40926	scaffold51_10	40926	0	0.78916	0	0.01266
IESPGM.PTET51.1.104.100470	scaffold51_104	100470	0	0.88945	0.78667	0
IESPGM.PTET51.1.104.10458	scaffold51_104	10458	0	0.75	0	0.01429
IESPGM.PTET51.1.104.105128	scaffold51_104	105128	0	0.71429	0	0
IESPGM.PTET51.1.104.10513	scaffold51_104	10513	0	0.79769	0	0.01205
IESPGM.PTET51.1.104.106224	scaffold51_104	106224	0	0.78095	0.02941	0
IESPGM.PTET51.1.104.107413	scaffold51_104	107413	0	0.77899	0.0137	0.02913
IESPGM.PTET51.1.104.107864	scaffold51_104	107864	0	0.78	0.01667	0.02353
IESPGM.PTET51.1.104.108707	scaffold51_104	108707	0	0.78226	0.05333	0.05941
IESPGM.PTET51.1.104.109378	scaffold51_104	109378	0	0.79079	0.01639	0.0102
IESPGM.PTET51.1.104.111004	scaffold51_104	111004	0	0.8125	0.02273	0.04065
IESPGM.PTET51.1.104.111126	scaffold51_104	111126	0	0.78037	0	0.01099
IESPGM.PTET51.1.104.111162	scaffold51_104	111162	0	0.77273	0	0.00943
IESPGM.PTET51.1.104.11248	scaffold51_104	11248	0	0.85784	0	0.01316
IESPGM.PTET51.1.104.113843	scaffold51_104	113843	0	0.78199	0.01449	0
IESPGM.PTET51.1.104.116927	scaffold51_104	116927	0	0.77295	0	0
IESPGM.PTET51.1.104.120692	scaffold51_104	120692	0	0.77778	0.01835	0
IESPGM.PTET51.1.104.12087	scaffold51_104	12087	0	0.85561	0.01124	0.01176
IESPGM.PTET51.1.104.12148	scaffold51_104	12148	0.02564	0.85294	0	0.16092
IESPGM.PTET51.1.104.122499	scaffold51_104	122499	0	0.82703	0	0
IESPGM.PTET51.1.104.12274	scaffold51_104	12274	0	0.84277	0	0.0297
IESPGM.PTET51.1.104.124542	scaffold51_104	124542	0	0.78947	0.01869	0.06838
IESPGM.PTET51.1.104.124990	scaffold51_104	124990	0	0.76027	0.0087	0.04348
IESPGM.PTET51.1.104.125863	scaffold51_104	125863	0.01724	0.77155	0.01087	0
IESPGM.PTET51.1.104.127466	scaffold51_104	127466	0	0.73333	0	0
IESPGM.PTET51.1.104.128939	scaffold51_104	128939	0	0.78894	0.01667	0.02198
IESPGM.PTET51.1.104.129007	scaffold51_104	129007	0	0.75385	0.01493	0.01905
IESPGM.PTET51.1.104.130571	scaffold51_104	130571	0	0.79717	0.01042	0
IESPGM.PTET51.1.104.13114	scaffold51_104	13114	0	0.73846	0	0.02804
IESPGM.PTET51.1.104.134952	scaffold51_104	134952	0.01282	0.82186	0	0
IESPGM.PTET51.1.104.136744	scaffold51_104	136744	0	0.81159	0	0
IESPGM.PTET51.1.104.138235	scaffold51_104	138235	0	0.78571	0.01099	0
IESPGM.PTET51.1.104.13903	scaffold51_104	13903	0	0.77654	0.02	0.02105
IESPGM.PTET51.1.104.139993	scaffold51_104	139993	0	0.81538	0	0
IESPGM.PTET51.1.104.140315	scaffold51_104	140315	0	0.79096	0	0
IESPGM.PTET51.1.104.140994	scaffold51_104	140994	0	0.76879	0	0
IESPGM.PTET51.1.104.141702	scaffold51_104	141702	0	0.83951	0.01408	0.01124
IESPGM.PTET51.1.104.145557	scaffold51_104	145557	0	0.8	0.35556	0.03093
IESPGM.PTET51.1.104.145880	scaffold51_104	145880	0	0.79188	0.02247	0.06383
IESPGM.PTET51.1.104.14632	scaffold51_104	14632	0	0.84018	0.2766	0.10204
IESPGM.PTET51.1.104.147204	scaffold51_104	147204	0	0.80198	0.01429	0.09524
IESPGM.PTET51.1.104.147475	scaffold51_104	147475	0	0.83626	0	0
IESPGM.PTET51.1.104.148844	scaffold51_104	148844	0.02041	0.75829	0.0102	0.45299
IESPGM.PTET51.1.104.149292	scaffold51_104	149292	0	0.78222	0	0.00769
IESPGM.PTET51.1.104.14996	scaffold51_104	14996	0	0.77434	0	0
IESPGM.PTET51.1.104.151763	scaffold51_104	151763	0	0.76804	0.01176	0.04673
IESPGM.PTET51.1.104.151861	scaffold51_104	151861	0	0.7766	0.02632	0.03333
IESPGM.PTET51.1.104.151991	scaffold51_104	151991	0	0.67516	0.01299	0.1
IESPGM.PTET51.1.104.152117	scaffold51_104	152117	0	0.775	0.02778	0.07018
IESPGM.PTET51.1.104.152242	scaffold51_104	152242	0	0.73936	0.02564	0.0082
IESPGM.PTET51.1.104.152372	scaffold51_104	152372	0	0.75269	0.02174	0.05405
IESPGM.PTET51.1.104.152497	scaffold51_104	152497	0	0.73934	0	0.06604
IESPGM.PTET51.1.104.152623	scaffold51_104	152623	0	0.75263	0.01449	0.07018
IESPGM.PTET51.1.104.152751	scaffold51_104	152751	0	0.75431	0	0
IESPGM.PTET51.1.104.152997	scaffold51_104	152997	0	0.77157	0.09859	0.19
IESPGM.PTET51.1.104.153124	scaffold51_104	153124	0	0.8	0.05357	0
IESPGM.PTET51.1.104.153248	scaffold51_104	153248	0	0.76596	0.01818	0.01075
IESPGM.PTET51.1.104.153372	scaffold51_104	153372	0	0.75429	0.05556	0.4537
IESPGM.PTET51.1.104.153576	scaffold51_104	153576	0	0.79394	0	0
IESPGM.PTET51.1.104.153619	scaffold51_104	153619	0	0.7234	0	0.03488
IESPGM.PTET51.1.104.154069	scaffold51_104	154069	0	0.82883	0	0.00935
IESPGM.PTET51.1.104.154220	scaffold51_104	154220	0	0.84071	0.41667	0.21849
IESPGM.PTET51.1.104.154641	scaffold51_104	154641	0	0.78862	0.04478	0.02353
IESPGM.PTET51.1.104.154771	scaffold51_104	154771	0	0.768	0.02532	0.27957
IESPGM.PTET51.1.104.154894	scaffold51_104	154894	0	0.7415	0	0
IESPGM.PTET51.1.104.155025	scaffold51_104	155025	0.05	0.73034	0.05405	0.04396
IESPGM.PTET51.1.104.155152	scaffold51_104	155152	0	0.75	0	0
IESPGM.PTET51.1.104.155283	scaffold51_104	155283	0	0.79592	0	0
IESPGM.PTET51.1.104.155412	scaffold51_104	155412	0	0.82237	0.02353	0
IESPGM.PTET51.1.104.156559	scaffold51_104	156559	0	0.77326	0	0.0098
IESPGM.PTET51.1.104.157584	scaffold51_104	157584	0	0.7707	0.0119	0.02353
IESPGM.PTET51.1.104.160215	scaffold51_104	160215	0	0.76923	0.03279	0.02564
IESPGM.PTET51.1.10.416486	scaffold51_10	416486	0	0.84977	0.00943	0.06024
IESPGM.PTET51.1.104.165036	scaffold51_104	165036	0	0.81356	0	0
IESPGM.PTET51.1.104.165223	scaffold51_104	165223	0	0.7734	0	0.00952
IESPGM.PTET51.1.104.165980	scaffold51_104	165980	0	0.80972	0	0.0101
IESPGM.PTET51.1.10.416603	scaffold51_10	416603	0	0.85385	0	0
IESPGM.PTET51.1.104.166834	scaffold51_104	166834	0	0.83058	0	0
IESPGM.PTET51.1.104.174901	scaffold51_104	174901	0	0.81865	0.50505	0.03093
IESPGM.PTET51.1.104.176140	scaffold51_104	176140	0	0.73214	0.05882	0.08434
IESPGM.PTET51.1.104.176206	scaffold51_104	176206	0	0.81102	0.025	0
IESPGM.PTET51.1.104.176662	scaffold51_104	176662	0	0.80682	0	0
IESPGM.PTET51.1.104.179286	scaffold51_104	179286	0	0.78235	0	0
IESPGM.PTET51.1.104.180367	scaffold51_104	180367	0	0.81673	0.07042	0.06931
IESPGM.PTET51.1.104.180826	scaffold51_104	180826	0	0.47692	0	0
IESPGM.PTET51.1.104.184080	scaffold51_104	184080	0	0.53448	0	0
IESPGM.PTET51.1.104.184552	scaffold51_104	184552	0	0.80269	0.01351	0.0087
IESPGM.PTET51.1.104.187368	scaffold51_104	187368	0	0.79913	0.07407	0.04688
IESPGM.PTET51.1.104.189370	scaffold51_104	189370	0	0.73967	0.08571	0.01653
IESPGM.PTET51.1.104.192520	scaffold51_104	192520	0	0.70638	0	0
IESPGM.PTET51.1.104.193518	scaffold51_104	193518	0	0.79352	0.07018	0.04464
IESPGM.PTET51.1.104.197807	scaffold51_104	197807	0	0.75481	0.02128	0.00901
IESPGM.PTET51.1.104.198121	scaffold51_104	198121	0	0.75598	0.01124	0
IESPGM.PTET51.1.104.198836	scaffold51_104	198836	0	0.68687	0	0
IESPGM.PTET51.1.104.199013	scaffold51_104	199013	0.01786	0.76142	0.03371	0.125
IESPGM.PTET51.1.104.199044	scaffold51_104	199044	0	0.83404	0	0.00877
IESPGM.PTET51.1.104.201908	scaffold51_104	201908	0	0.74146	0	0
IESPGM.PTET51.1.104.202253	scaffold51_104	202253	0	0.69935	0.01333	0.31915
IESPGM.PTET51.1.104.202376	scaffold51_104	202376	0	0.75325	0	0
IESPGM.PTET51.1.104.205028	scaffold51_104	205028	0	0.75658	0	0
IESPGM.PTET51.1.104.206677	scaffold51_104	206677	0	0.75152	0	0.01351
IESPGM.PTET51.1.104.206696	scaffold51_104	206696	0	0.76316	0	0
IESPGM.PTET51.1.104.208471	scaffold51_104	208471	0.0099	0.71649	0	0
IESPGM.PTET51.1.104.212611	scaffold51_104	212611	0	0.76111	0	0
IESPGM.PTET51.1.104.213754	scaffold51_104	213754	0	0.79793	0	0
IESPGM.PTET51.1.104.214460	scaffold51_104	214460	0	0.82297	0	0
IESPGM.PTET51.1.104.214984	scaffold51_104	214984	0.80645	0.875	0.60938	0.58571
IESPGM.PTET51.1.104.216711	scaffold51_104	216711	0	0.72571	0	0
IESPGM.PTET51.1.104.216804	scaffold51_104	216804	0	0.73545	0	0
IESPGM.PTET51.1.104.217458	scaffold51_104	217458	0	0.74556	0	0
IESPGM.PTET51.1.104.218554	scaffold51_104	218554	0	0.75	0.04706	0.04808
IESPGM.PTET51.1.104.221204	scaffold51_104	221204	0	0.66071	0	0
IESPGM.PTET51.1.104.222022	scaffold51_104	222022	0	0.72078	0.01266	0.0102
IESPGM.PTET51.1.104.222482	scaffold51_104	222482	0	0.75723	0.01053	0
IESPGM.PTET51.1.104.222509	scaffold51_104	222509	0	0.73548	0.00971	0.05932
IESPGM.PTET51.1.104.222625	scaffold51_104	222625	0	0.8046	0.01163	0.0101
IESPGM.PTET51.1.104.223165	scaffold51_104	223165	0	0.95706	0.48148	0.62931
IESPGM.PTET51.1.104.225237	scaffold51_104	225237	0	0.76129	0	0.0354
IESPGM.PTET51.1.104.225249	scaffold51_104	225249	0	0.75641	0	0
IESPGM.PTET51.1.104.228642	scaffold51_104	228642	0	0.7381	0.0122	0.03774
IESPGM.PTET51.1.104.230676	scaffold51_104	230676	0	0.78333	0	0
IESPGM.PTET51.1.104.232146	scaffold51_104	232146	0	0.78065	0	0
IESPGM.PTET51.1.104.232537	scaffold51_104	232537	0	0.73545	0	0.02586
IESPGM.PTET51.1.104.232728	scaffold51_104	232728	0	0.72449	0	0.00833
IESPGM.PTET51.1.104.233746	scaffold51_104	233746	0	0.76	0	0
IESPGM.PTET51.1.10.423568	scaffold51_10	423568	0	0.81081	0.58594	0.11927
IESPGM.PTET51.1.104.235841	scaffold51_104	235841	0	0.76238	0.0102	0
IESPGM.PTET51.1.104.236916	scaffold51_104	236916	0	0.7486	0	0.04396
IESPGM.PTET51.1.104.236957	scaffold51_104	236957	0	0.79375	0.01176	0
IESPGM.PTET51.1.104.238219	scaffold51_104	238219	0	0.71918	0.01538	0
IESPGM.PTET51.1.104.238394	scaffold51_104	238394	0	0.83851	0.0119	0.0119
IESPGM.PTET51.1.104.239394	scaffold51_104	239394	0	0.7767	0	0
IESPGM.PTET51.1.104.239671	scaffold51_104	239671	0	0.69136	0	0.00787
IESPGM.PTET51.1.104.240125	scaffold51_104	240125	0	0.68293	0	0
IESPGM.PTET51.1.104.240592	scaffold51_104	240592	0	0.65104	0.0198	0.00877
IESPGM.PTET51.1.104.24121	scaffold51_104	24121	0	0.82249	0	0
IESPGM.PTET51.1.104.243630	scaffold51_104	243630	0	0.72611	0.2069	0.07477
IESPGM.PTET51.1.104.243761	scaffold51_104	243761	0	0.77976	0	0
IESPGM.PTET51.1.104.244913	scaffold51_104	244913	0	0.73077	0.01124	0.04274
IESPGM.PTET51.1.104.245002	scaffold51_104	245002	0	0.70946	0.01149	0.0082
IESPGM.PTET51.1.104.245276	scaffold51_104	245276	0	0.71111	0	0
IESPGM.PTET51.1.104.247520	scaffold51_104	247520	0	0.71493	0	0
IESPGM.PTET51.1.104.248640	scaffold51_104	248640	0	0.8012	0.61538	0.19588
IESPGM.PTET51.1.104.24996	scaffold51_104	24996	0	0.83436	0.01205	0.03191
IESPGM.PTET51.1.104.250168	scaffold51_104	250168	0	0.81915	0.00962	0.01942
IESPGM.PTET51.1.104.251213	scaffold51_104	251213	0	0.74468	0	0.18367
IESPGM.PTET51.1.104.251648	scaffold51_104	251648	0	0.75449	0.02151	0.07692
IESPGM.PTET51.1.104.252053	scaffold51_104	252053	0	0.7284	0	0.0101
IESPGM.PTET51.1.104.252633	scaffold51_104	252633	0	0.68456	0	0
IESPGM.PTET51.1.104.253347	scaffold51_104	253347	0	0.73611	0	0
IESPGM.PTET51.1.104.25364	scaffold51_104	25364	0	0.8674	0.02985	0
IESPGM.PTET51.1.104.253830	scaffold51_104	253830	0	0.75263	0.04494	0.08571
IESPGM.PTET51.1.104.257520	scaffold51_104	257520	0	0.70323	0.01031	0
IESPGM.PTET51.1.104.257653	scaffold51_104	257653	0	0.72059	0	0
IESPGM.PTET51.1.104.259624	scaffold51_104	259624	0	0.7561	0.0101	0
IESPGM.PTET51.1.104.260670	scaffold51_104	260670	0	0.75316	0.07527	0.02542
IESPGM.PTET51.1.104.260807	scaffold51_104	260807	0	0.77305	0.0102	0.00855
IESPGM.PTET51.1.104.260821	scaffold51_104	260821	0	0.72143	0	0
IESPGM.PTET51.1.104.260886	scaffold51_104	260886	0	0.70833	0.01942	0.0102
IESPGM.PTET51.1.104.262122	scaffold51_104	262122	0	0.76642	0	0.06061
IESPGM.PTET51.1.104.262788	scaffold51_104	262788	0	0.71779	0	0
IESPGM.PTET51.1.104.263828	scaffold51_104	263828	0	0.7027	0	0.00855
IESPGM.PTET51.1.104.264644	scaffold51_104	264644	0	0.6875	0	0.00885
IESPGM.PTET51.1.104.264723	scaffold51_104	264723	0	0.68553	0.01163	0
IESPGM.PTET51.1.104.265768	scaffold51_104	265768	0	0.67333	0	0
IESPGM.PTET51.1.104.266286	scaffold51_104	266286	0	0.7	0.00862	0
IESPGM.PTET51.1.104.267340	scaffold51_104	267340	0	0.62941	0.03636	0.02362
IESPGM.PTET51.1.104.26842	scaffold51_104	26842	0	0.86029	0.36111	0.10909
IESPGM.PTET51.1.104.268551	scaffold51_104	268551	0	0.69939	0.01124	0.0198
IESPGM.PTET51.1.104.269039	scaffold51_104	269039	0	0.63889	0	0
IESPGM.PTET51.1.104.269663	scaffold51_104	269663	0	0.63978	0	0.008
IESPGM.PTET51.1.104.269910	scaffold51_104	269910	0	0.71429	0.02778	0.12409
IESPGM.PTET51.1.104.270122	scaffold51_104	270122	0	0.6519	0.02597	0.01124
IESPGM.PTET51.1.104.270768	scaffold51_104	270768	0	0.78325	0.01053	0.02239
IESPGM.PTET51.1.104.270828	scaffold51_104	270828	0	0.7052	0	0
IESPGM.PTET51.1.104.271491	scaffold51_104	271491	0	0.65734	0.02459	0.00725
IESPGM.PTET51.1.104.271971	scaffold51_104	271971	0	0.71053	0	0
IESPGM.PTET51.1.104.273845	scaffold51_104	273845	0	0.696	0	0
IESPGM.PTET51.1.104.274147	scaffold51_104	274147	0	0.71631	0	0
IESPGM.PTET51.1.104.274774	scaffold51_104	274774	0	0.69375	0	0.0198
IESPGM.PTET51.1.104.275534	scaffold51_104	275534	0	0.72667	0.02326	0
IESPGM.PTET51.1.104.276017	scaffold51_104	276017	0	0.69841	0	0.00862
IESPGM.PTET51.1.104.277041	scaffold51_104	277041	0	0.70435	0.0099	0
IESPGM.PTET51.1.104.277068	scaffold51_104	277068	0	0.7197	0	0
IESPGM.PTET51.1.104.277505	scaffold51_104	277505	0	0.72789	0.01149	0
IESPGM.PTET51.1.10.42778	scaffold51_10	42778	0	0.8114	0.02817	0.12048
IESPGM.PTET51.1.104.278204	scaffold51_104	278204	0	0.79167	0	0
IESPGM.PTET51.1.104.278481	scaffold51_104	278481	0	0.74468	0.0099	0
IESPGM.PTET51.1.104.278985	scaffold51_104	278985	0	0.75182	0	0
IESPGM.PTET51.1.104.279266	scaffold51_104	279266	0	0.67826	0	0.0101
IESPGM.PTET51.1.104.279285	scaffold51_104	279285	0	0.61029	0	0.01042
IESPGM.PTET51.1.104.279444	scaffold51_104	279444	0	0.64103	0	0
IESPGM.PTET51.1.104.279722	scaffold51_104	279722	0	0.62857	0.0119	0
IESPGM.PTET51.1.104.279920	scaffold51_104	279920	0	0.73684	0.03175	0
IESPGM.PTET51.1.104.280149	scaffold51_104	280149	0	0.63636	0	0
IESPGM.PTET51.1.104.280984	scaffold51_104	280984	0	0.65161	0	0
IESPGM.PTET51.1.104.283431	scaffold51_104	283431	0	0.71318	0	0.03478
IESPGM.PTET51.1.104.285243	scaffold51_104	285243	0	0.68702	0.02151	0
IESPGM.PTET51.1.104.285556	scaffold51_104	285556	0	0.71918	0	0
IESPGM.PTET51.1.104.286461	scaffold51_104	286461	0	0.7265	0	0
IESPGM.PTET51.1.104.287246	scaffold51_104	287246	0	0.7381	0.25	0.15789
IESPGM.PTET51.1.104.289881	scaffold51_104	289881	0	0.75214	0.01471	0
IESPGM.PTET51.1.104.290450	scaffold51_104	290450	0	0.72174	0.0119	0.01111
IESPGM.PTET51.1.104.291359	scaffold51_104	291359	0	0.75177	0.02857	0.0381
IESPGM.PTET51.1.104.293700	scaffold51_104	293700	0	0.62963	0.05	0.07353
IESPGM.PTET51.1.10.429372	scaffold51_10	429372	0	0.82114	0.66187	0.05208
IESPGM.PTET51.1.10.42952	scaffold51_10	42952	0	0.75152	0	0.04348
IESPGM.PTET51.1.104.295930	scaffold51_104	295930	0	0.70093	0.63736	0.15385
IESPGM.PTET51.1.104.296696	scaffold51_104	296696	0	0.60909	0	0.01124
IESPGM.PTET51.1.104.297984	scaffold51_104	297984	0	0.71074	0.03659	0.00893
IESPGM.PTET51.1.104.298391	scaffold51_104	298391	0	0.76154	0.02247	0.01124
IESPGM.PTET51.1.104.298602	scaffold51_104	298602	0	0.67133	0	0
IESPGM.PTET51.1.104.30071	scaffold51_104	30071	0	0.85263	0.04651	0.07767
IESPGM.PTET51.1.104.302738	scaffold51_104	302738	1	1	1	0.9542
IESPGM.PTET51.1.10.43071	scaffold51_10	43071	0	0.80769	0.01205	0.06481
IESPGM.PTET51.1.104.34644	scaffold51_104	34644	0	0.76471	0	0
IESPGM.PTET51.1.10.43548	scaffold51_10	43548	0	0.84615	0.02174	0.04082
IESPGM.PTET51.1.104.35789	scaffold51_104	35789	0	0.70588	0	0
IESPGM.PTET51.1.104.37415	scaffold51_104	37415	0	0.82883	0.04167	0.13592
IESPGM.PTET51.1.10.440832	scaffold51_10	440832	0	0.80903	0.00917	0.10092
IESPGM.PTET51.1.104.42620	scaffold51_104	42620	0	0.79643	0	0.00917
IESPGM.PTET51.1.10.446751	scaffold51_10	446751	0	0.85374	0.02128	0.0381
IESPGM.PTET51.1.10.447668	scaffold51_10	447668	0	0.70051	0.0087	0
IESPGM.PTET51.1.10.44768	scaffold51_10	44768	0	0.76667	0	0.00885
IESPGM.PTET51.1.104.49056	scaffold51_104	49056	0	0.82759	0.48352	0
IESPGM.PTET51.1.10.44959	scaffold51_10	44959	0	0.69421	0.02128	0.12963
IESPGM.PTET51.1.104.52876	scaffold51_104	52876	0	0.8062	0	0.02778
IESPGM.PTET51.1.10.454255	scaffold51_10	454255	0	0.78929	0.00917	0.00794
IESPGM.PTET51.1.10.455981	scaffold51_10	455981	0	0.87288	0.06579	0.05607
IESPGM.PTET51.1.10.4563	scaffold51_10	4563	0	0.75	0	0
IESPGM.PTET51.1.10.45820	scaffold51_10	45820	0	0.75936	0	0.01031
IESPGM.PTET51.1.10.461256	scaffold51_10	461256	0	0.78322	0	0.00952
IESPGM.PTET51.1.104.61375	scaffold51_104	61375	0	0.89617	0	0
IESPGM.PTET51.1.10.461407	scaffold51_10	461407	0	0.81592	0.01	0.0678
IESPGM.PTET51.1.10.461841	scaffold51_10	461841	0	0.81754	0	0.00781
IESPGM.PTET51.1.10.462652	scaffold51_10	462652	0	0.86331	0.36283	0.06186
IESPGM.PTET51.1.10.463133	scaffold51_10	463133	0	0.7668	0	0
IESPGM.PTET51.1.10.464850	scaffold51_10	464850	0	0.87435	0.03571	0.17742
IESPGM.PTET51.1.10.466741	scaffold51_10	466741	0	0.751	0.01786	0.03788
IESPGM.PTET51.1.104.68918	scaffold51_104	68918	0	0.78148	0	0
IESPGM.PTET51.1.10.469588	scaffold51_10	469588	0	0.72024	0.01266	0
IESPGM.PTET51.1.104.70032	scaffold51_104	70032	0	0.80444	0.02151	0
IESPGM.PTET51.1.10.470321	scaffold51_10	470321	0	0.76389	0.01111	0.01408
IESPGM.PTET51.1.10.470983	scaffold51_10	470983	0	0.86829	0.0119	0
IESPGM.PTET51.1.104.71045	scaffold51_104	71045	0	0.78333	0.01538	0.0087
IESPGM.PTET51.1.104.72273	scaffold51_104	72273	0	0.83168	0	0.01205
IESPGM.PTET51.1.10.473604	scaffold51_10	473604	0	0.75732	0.17778	0.01087
IESPGM.PTET51.1.10.474373	scaffold51_10	474373	0	0.71488	0.01	0
IESPGM.PTET51.1.10.474402	scaffold51_10	474402	0	0.76892	0.01031	0
IESPGM.PTET51.1.10.474776	scaffold51_10	474776	0	0.81567	0	0.01163
IESPGM.PTET51.1.104.75067	scaffold51_104	75067	0	0.7619	0	0.01
IESPGM.PTET51.1.10.475097	scaffold51_10	475097	0	0.71311	0.01802	0.01124
IESPGM.PTET51.1.10.475656	scaffold51_10	475656	0	0.74528	0.03409	0.01099
IESPGM.PTET51.1.10.476151	scaffold51_10	476151	0	0.66102	0.00926	0
IESPGM.PTET51.1.104.76620	scaffold51_104	76620	0	0.82677	0.02632	0.01709
IESPGM.PTET51.1.10.47857	scaffold51_10	47857	0	0.75472	0.31373	0.01031
IESPGM.PTET51.1.104.82257	scaffold51_104	82257	0	0.84937	0.01471	0
IESPGM.PTET51.1.104.82990	scaffold51_104	82990	0	0.75743	0	0
IESPGM.PTET51.1.104.84529	scaffold51_104	84529	0	0.8107	0	0.00893
IESPGM.PTET51.1.104.84713	scaffold51_104	84713	0	0.79817	0.05128	0
IESPGM.PTET51.1.104.85005	scaffold51_104	85005	0	0.80745	0.11765	0.18627
IESPGM.PTET51.1.104.88898	scaffold51_104	88898	0.01639	0.7598	0	0
IESPGM.PTET51.1.10.489516	scaffold51_10	489516	0	0.78903	0.00935	0.00901
IESPGM.PTET51.1.10.489557	scaffold51_10	489557	0	0.80288	0	0.02752
IESPGM.PTET51.1.104.90642	scaffold51_104	90642	0	0.79911	0.01282	0.01887
IESPGM.PTET51.1.104.91344	scaffold51_104	91344	0	0.71875	0.01299	0.03261
IESPGM.PTET51.1.10.493028	scaffold51_10	493028	0.01639	0.85843	0.03738	0.01
IESPGM.PTET51.1.10.493526	scaffold51_10	493526	0	0.79562	0.01408	0.02532
IESPGM.PTET51.1.10.49642	scaffold51_10	49642	0	0.76555	0	0
IESPGM.PTET51.1.104.96757	scaffold51_104	96757	0	0.8607	0.01235	0.06593
IESPGM.PTET51.1.10.497618	scaffold51_10	497618	0	0.78095	0	0
IESPGM.PTET51.1.10.502848	scaffold51_10	502848	0	0.84	0.00877	0.05495
IESPGM.PTET51.1.10.503035	scaffold51_10	503035	0	0.82965	0	0.00926
IESPGM.PTET51.1.10.50329	scaffold51_10	50329	0	0.7362	0	0
IESPGM.PTET51.1.10.504433	scaffold51_10	504433	0	0.7668	0	0.0087
IESPGM.PTET51.1.105.100667	scaffold51_105	100667	0.01538	0.77041	0.05217	0.21774
IESPGM.PTET51.1.105.101655	scaffold51_105	101655	0	0.78344	0.05128	0.02041
IESPGM.PTET51.1.105.102151	scaffold51_105	102151	0	0.82105	0.0125	0.0411
IESPGM.PTET51.1.105.105927	scaffold51_105	105927	0	0.74227	0.00935	0
IESPGM.PTET51.1.105.106031	scaffold51_105	106031	0	0.77778	0	0.01042
IESPGM.PTET51.1.105.106487	scaffold51_105	106487	0	0.78355	0.01266	0
IESPGM.PTET51.1.105.107557	scaffold51_105	107557	0	0.69585	0	0.06838
IESPGM.PTET51.1.105.113529	scaffold51_105	113529	0	0.78261	0	0.00943
IESPGM.PTET51.1.105.115797	scaffold51_105	115797	0	0.78723	0.46957	0
IESPGM.PTET51.1.105.116267	scaffold51_105	116267	0.01695	0.77561	0.06593	0
IESPGM.PTET51.1.105.116389	scaffold51_105	116389	0	0.74033	0	0
IESPGM.PTET51.1.105.117546	scaffold51_105	117546	0	0.74457	0	0
IESPGM.PTET51.1.105.117956	scaffold51_105	117956	0	0.82784	0	0.00893
IESPGM.PTET51.1.105.118200	scaffold51_105	118200	0	0.82741	0	0
IESPGM.PTET51.1.105.118454	scaffold51_105	118454	0	0.74843	0.16216	0.15464
IESPGM.PTET51.1.105.119989	scaffold51_105	119989	0	0.83916	0.16981	0.1
IESPGM.PTET51.1.105.120468	scaffold51_105	120468	0.02174	0.77922	0	0
IESPGM.PTET51.1.105.121529	scaffold51_105	121529	0	0.75	0	0.0101
IESPGM.PTET51.1.105.122273	scaffold51_105	122273	0	0.87302	0.52066	0
IESPGM.PTET51.1.105.122970	scaffold51_105	122970	0	0.7483	0.14151	0.44231
IESPGM.PTET51.1.105.123065	scaffold51_105	123065	0	0.72327	0.02247	0.03226
IESPGM.PTET51.1.105.123307	scaffold51_105	123307	0	0.73457	0	0
IESPGM.PTET51.1.105.123315	scaffold51_105	123315	0	0.78652	0.01266	0.02564
IESPGM.PTET51.1.105.123367	scaffold51_105	123367	0	0.70248	0.01266	0.01176
IESPGM.PTET51.1.105.123724	scaffold51_105	123724	0	0.72358	0.28421	0.21495
IESPGM.PTET51.1.105.124097	scaffold51_105	124097	0	0.77372	0.0119	0.07071
IESPGM.PTET51.1.105.124245	scaffold51_105	124245	0	0.82946	0.0137	0.0102
IESPGM.PTET51.1.105.124296	scaffold51_105	124296	0	0.824	0.01538	0
IESPGM.PTET51.1.105.124372	scaffold51_105	124372	0	0.79104	0	0.13559
IESPGM.PTET51.1.105.124376	scaffold51_105	124376	0	0.76033	0	0.01695
IESPGM.PTET51.1.105.124421	scaffold51_105	124421	0	0.7757	0.01389	0.19481
IESPGM.PTET51.1.105.124504	scaffold51_105	124504	0	0.78906	0.01087	0.18681
IESPGM.PTET51.1.105.124589	scaffold51_105	124589	0	0.79487	0	0.01205
IESPGM.PTET51.1.105.125322	scaffold51_105	125322	0	0.74432	0.02	0.0625
IESPGM.PTET51.1.105.126289	scaffold51_105	126289	0	0.76617	0.00847	0
IESPGM.PTET51.1.10.51272	scaffold51_10	51272	0	0.78916	0.0102	0
IESPGM.PTET51.1.105.128060	scaffold51_105	128060	0	0.77876	0.75	0.02752
IESPGM.PTET51.1.105.128719	scaffold51_105	128719	0	0.75263	0.28571	0.1157
IESPGM.PTET51.1.105.12931	scaffold51_105	12931	0	0.73913	0.13415	0.08772
IESPGM.PTET51.1.105.130236	scaffold51_105	130236	0	0.83636	0.05691	0.2
IESPGM.PTET51.1.105.130422	scaffold51_105	130422	0	0.71271	0	0.06863
IESPGM.PTET51.1.105.133840	scaffold51_105	133840	0	0.79263	0.01613	0.00787
IESPGM.PTET51.1.105.134093	scaffold51_105	134093	0	0.79424	0	0
IESPGM.PTET51.1.105.134904	scaffold51_105	134904	0	0.84364	0	0.04505
IESPGM.PTET51.1.105.135087	scaffold51_105	135087	0.01333	0.73936	0	0
IESPGM.PTET51.1.105.136139	scaffold51_105	136139	0	0.81095	0.18889	0.01802
IESPGM.PTET51.1.105.136239	scaffold51_105	136239	0	0.79592	0.55263	0.09259
IESPGM.PTET51.1.105.138653	scaffold51_105	138653	0	0.7931	0	0.01042
IESPGM.PTET51.1.105.140494	scaffold51_105	140494	0	0.82273	0.01739	0
IESPGM.PTET51.1.105.144137	scaffold51_105	144137	0	0.81026	0.03297	0
IESPGM.PTET51.1.105.144145	scaffold51_105	144145	0	0.73964	0.03191	0
IESPGM.PTET51.1.105.145659	scaffold51_105	145659	0	0.79915	0.00943	0.00847
IESPGM.PTET51.1.105.14567	scaffold51_105	14567	0.01613	0.7622	0	0.0283
IESPGM.PTET51.1.105.147205	scaffold51_105	147205	0	0.78075	0.02041	0
IESPGM.PTET51.1.105.147494	scaffold51_105	147494	0	0.79144	0	0
IESPGM.PTET51.1.105.150456	scaffold51_105	150456	0	0.74586	0	0
IESPGM.PTET51.1.105.150865	scaffold51_105	150865	0	0.78947	0.00893	0
IESPGM.PTET51.1.105.151229	scaffold51_105	151229	0	0.77273	0.0137	0
IESPGM.PTET51.1.105.151804	scaffold51_105	151804	0	0.76355	0	0
IESPGM.PTET51.1.105.151934	scaffold51_105	151934	0	0.7451	0	0
IESPGM.PTET51.1.105.153096	scaffold51_105	153096	0	0.79524	0.01099	0.06422
IESPGM.PTET51.1.105.153278	scaffold51_105	153278	0	0.77083	0.00926	0.00971
IESPGM.PTET51.1.105.153606	scaffold51_105	153606	0	0.79775	0.01075	0.24107
IESPGM.PTET51.1.105.154223	scaffold51_105	154223	0	0.76023	0.01408	0.0125
IESPGM.PTET51.1.105.156494	scaffold51_105	156494	0	0.79736	0	0
IESPGM.PTET51.1.105.156746	scaffold51_105	156746	0	0.84925	0.33333	0.05952
IESPGM.PTET51.1.105.160286	scaffold51_105	160286	0	0.72589	0.59259	0.09009
IESPGM.PTET51.1.105.16099	scaffold51_105	16099	0	0.74194	0.02941	0.10638
IESPGM.PTET51.1.105.162274	scaffold51_105	162274	0	0.77049	0.64179	0.01099
IESPGM.PTET51.1.105.16363	scaffold51_105	16363	0	0.71963	0	0
IESPGM.PTET51.1.105.168190	scaffold51_105	168190	0	0.85222	0.07143	0.01235
IESPGM.PTET51.1.105.169516	scaffold51_105	169516	0	0.8125	0.00926	0
IESPGM.PTET51.1.105.171496	scaffold51_105	171496	0	0.7234	0	0
IESPGM.PTET51.1.105.172118	scaffold51_105	172118	0	0.7346	0.03158	0.01515
IESPGM.PTET51.1.105.173226	scaffold51_105	173226	0	0.74138	0	0
IESPGM.PTET51.1.105.173816	scaffold51_105	173816	0.125	0.80337	0.19048	0.10638
IESPGM.PTET51.1.105.175360	scaffold51_105	175360	0	0.8159	0	0.00962
IESPGM.PTET51.1.105.175934	scaffold51_105	175934	0	0.80928	0	0
IESPGM.PTET51.1.105.17651	scaffold51_105	17651	0	0.67974	0.00943	0.00917
IESPGM.PTET51.1.105.176822	scaffold51_105	176822	0	0.76064	0	0
IESPGM.PTET51.1.105.177759	scaffold51_105	177759	0	0.72222	0.12048	0.04211
IESPGM.PTET51.1.105.178397	scaffold51_105	178397	0	0.79051	0	0
IESPGM.PTET51.1.105.180783	scaffold51_105	180783	0	0.79096	0.55172	0
IESPGM.PTET51.1.105.180847	scaffold51_105	180847	0	0.78351	0.54464	0.11864
IESPGM.PTET51.1.105.182053	scaffold51_105	182053	0	0.7868	0.01389	0
IESPGM.PTET51.1.10.518416	scaffold51_10	518416	0	0	0	0
IESPGM.PTET51.1.105.184443	scaffold51_105	184443	0	0.81579	0.27679	0
IESPGM.PTET51.1.10.51856	scaffold51_10	51856	0	0.80347	0.14706	0.07865
IESPGM.PTET51.1.105.185892	scaffold51_105	185892	0	0.712	0.13131	0.02
IESPGM.PTET51.1.105.186930	scaffold51_105	186930	0	0.82328	0	0.01124
IESPGM.PTET51.1.105.188103	scaffold51_105	188103	0	0.78924	0	0.00909
IESPGM.PTET51.1.105.194559	scaffold51_105	194559	0	0.80247	0	0
IESPGM.PTET51.1.10.51967	scaffold51_10	51967	0	0.71812	0	0
IESPGM.PTET51.1.105.198877	scaffold51_105	198877	0	0.79323	0.36111	0.00943
IESPGM.PTET51.1.105.199851	scaffold51_105	199851	0	0.775	0	0
IESPGM.PTET51.1.105.201113	scaffold51_105	201113	0	0.72989	0	0
IESPGM.PTET51.1.105.202394	scaffold51_105	202394	0	0.83556	0.01887	0.13115
IESPGM.PTET51.1.105.202491	scaffold51_105	202491	0	0.77725	0	0.01136
IESPGM.PTET51.1.105.202624	scaffold51_105	202624	0	0.80335	0	0.02062
IESPGM.PTET51.1.105.205003	scaffold51_105	205003	0	0.68372	0	0.00794
IESPGM.PTET51.1.105.206617	scaffold51_105	206617	0	0.77714	0.08046	0.08642
IESPGM.PTET51.1.105.20668	scaffold51_105	20668	0	0.72881	0	0.1358
IESPGM.PTET51.1.105.20877	scaffold51_105	20877	0	0.84559	0.01087	0.00935
IESPGM.PTET51.1.105.20916	scaffold51_105	20916	0	0.83673	0.02817	0.21429
IESPGM.PTET51.1.105.209267	scaffold51_105	209267	0	0.80311	0	0
IESPGM.PTET51.1.105.210201	scaffold51_105	210201	0	0.72428	0	0.00909
IESPGM.PTET51.1.105.21054	scaffold51_105	21054	0	0.74118	0.01099	0
IESPGM.PTET51.1.105.213137	scaffold51_105	213137	0	0.74648	0.01124	0.00893
IESPGM.PTET51.1.105.21370	scaffold51_105	21370	0	0.69832	0	0.03571
IESPGM.PTET51.1.105.21477	scaffold51_105	21477	0	0.73006	0	0
IESPGM.PTET51.1.105.216514	scaffold51_105	216514	0	0.81068	0.03614	0.03371
IESPGM.PTET51.1.105.220427	scaffold51_105	220427	0	0.816	0.14943	0.23
IESPGM.PTET51.1.105.221060	scaffold51_105	221060	0	0.82857	0.01587	0
IESPGM.PTET51.1.105.221082	scaffold51_105	221082	0	0.80159	0	0
IESPGM.PTET51.1.105.221120	scaffold51_105	221120	0	0.75524	0	0
IESPGM.PTET51.1.105.221552	scaffold51_105	221552	0	0.76774	0.05263	0.08602
IESPGM.PTET51.1.105.221674	scaffold51_105	221674	0	0.79412	0.02899	0
IESPGM.PTET51.1.105.221854	scaffold51_105	221854	0	0.78313	0.04878	0.04348
IESPGM.PTET51.1.105.221904	scaffold51_105	221904	0	0.73885	0.05479	0.05263
IESPGM.PTET51.1.105.222082	scaffold51_105	222082	0	0.78261	0.01515	0
IESPGM.PTET51.1.105.222501	scaffold51_105	222501	0.01961	0.79739	0.03077	0
IESPGM.PTET51.1.105.222537	scaffold51_105	222537	0	0.8	0.05195	0.05714
IESPGM.PTET51.1.105.222844	scaffold51_105	222844	0	0.85976	0.27536	0.36471
IESPGM.PTET51.1.105.222859	scaffold51_105	222859	0	0.86022	0.15493	0.11842
IESPGM.PTET51.1.10.522301	scaffold51_10	522301	0	0.86257	0.08257	0.13636
IESPGM.PTET51.1.105.224269	scaffold51_105	224269	0	0.78261	0.01053	0
IESPGM.PTET51.1.105.230230	scaffold51_105	230230	0.04348	0.87097	0.02353	0.02469
IESPGM.PTET51.1.105.231260	scaffold51_105	231260	0	0.7622	0.0708	0.30508
IESPGM.PTET51.1.105.231674	scaffold51_105	231674	0	0.82906	0.0411	0
IESPGM.PTET51.1.105.232163	scaffold51_105	232163	0	0.85876	0.04255	0.09091
IESPGM.PTET51.1.105.232178	scaffold51_105	232178	0	0.83951	0.02564	0
IESPGM.PTET51.1.105.232488	scaffold51_105	232488	0	0.82456	0.05769	0
IESPGM.PTET51.1.105.232524	scaffold51_105	232524	0	0.80328	0.09302	0.08989
IESPGM.PTET51.1.105.232952	scaffold51_105	232952	0	0.78774	0.04167	0.14019
IESPGM.PTET51.1.105.233130	scaffold51_105	233130	0	0.70629	0.01852	0
IESPGM.PTET51.1.105.233180	scaffold51_105	233180	0	0.78636	0.04	0.1
IESPGM.PTET51.1.105.233360	scaffold51_105	233360	0	0.78166	0	0.02703
IESPGM.PTET51.1.105.233482	scaffold51_105	233482	0	0.76543	0.03704	0
IESPGM.PTET51.1.105.233911	scaffold51_105	233911	0	0.70323	0.04615	0.01653
IESPGM.PTET51.1.105.233949	scaffold51_105	233949	0	0.70543	0.0339	0.0303
IESPGM.PTET51.1.105.233971	scaffold51_105	233971	0	0.75163	0.09524	0.02083
IESPGM.PTET51.1.10.52340	scaffold51_10	52340	0	0.7697	0	0
IESPGM.PTET51.1.105.234604	scaffold51_105	234604	0	0.79861	0.04545	0.03061
IESPGM.PTET51.1.105.235014	scaffold51_105	235014	0	0	0	0
IESPGM.PTET51.1.105.235325	scaffold51_105	235325	0.01724	0.85417	0.02564	0
IESPGM.PTET51.1.105.23545	scaffold51_105	23545	0	0.54762	0	0
IESPGM.PTET51.1.105.23809	scaffold51_105	23809	0	0.74299	0	0
IESPGM.PTET51.1.105.239361	scaffold51_105	239361	0	0.84783	0.32927	0.1519
IESPGM.PTET51.1.105.239868	scaffold51_105	239868	0	0.06061	0	0
IESPGM.PTET51.1.105.240278	scaffold51_105	240278	0	0.87879	0.0339	0.13889
IESPGM.PTET51.1.105.240911	scaffold51_105	240911	0	0.75573	0.02222	0.01075
IESPGM.PTET51.1.105.240931	scaffold51_105	240931	0	0.72951	0.02083	0.025
IESPGM.PTET51.1.105.240971	scaffold51_105	240971	0	0.75221	0	0
IESPGM.PTET51.1.105.241400	scaffold51_105	241400	0	0.78182	0	0.00877
IESPGM.PTET51.1.105.241522	scaffold51_105	241522	0	0.83575	0.03846	0.07921
IESPGM.PTET51.1.105.241702	scaffold51_105	241702	0	0.73626	0	0.00893
IESPGM.PTET51.1.105.241752	scaffold51_105	241752	0	0.67176	0	0
IESPGM.PTET51.1.105.241930	scaffold51_105	241930	0	0.78142	0	0.06195
IESPGM.PTET51.1.105.242349	scaffold51_105	242349	0	0.815	0.02273	0
IESPGM.PTET51.1.105.242385	scaffold51_105	242385	0	0.7957	0.04545	0.03922
IESPGM.PTET51.1.105.242695	scaffold51_105	242695	0	0.79874	0	0
IESPGM.PTET51.1.105.242716	scaffold51_105	242716	0	0.80337	0.02439	0.07059
IESPGM.PTET51.1.105.243805	scaffold51_105	243805	0	0.84772	0.02222	0
IESPGM.PTET51.1.105.244361	scaffold51_105	244361	0	0.80203	0.07767	0.07527
IESPGM.PTET51.1.105.244445	scaffold51_105	244445	0	0.80838	0.03571	0.03896
IESPGM.PTET51.1.105.244569	scaffold51_105	244569	0	0.81034	0.0119	0.03093
IESPGM.PTET51.1.105.244693	scaffold51_105	244693	0	0.80526	0.0125	0
IESPGM.PTET51.1.105.244981	scaffold51_105	244981	0	0.77528	0.01	0.1
IESPGM.PTET51.1.105.245106	scaffold51_105	245106	0	0.74675	0.02	0.01042
IESPGM.PTET51.1.105.245222	scaffold51_105	245222	0	0.7875	0.0122	0
IESPGM.PTET51.1.105.245345	scaffold51_105	245345	0	0.72903	0	0
IESPGM.PTET51.1.105.245471	scaffold51_105	245471	0	0.78873	0	0.05952
IESPGM.PTET51.1.105.247802	scaffold51_105	247802	0	0.81098	0	0
IESPGM.PTET51.1.105.247935	scaffold51_105	247935	0	0.76818	0.01299	0
IESPGM.PTET51.1.105.248249	scaffold51_105	248249	0	0.76974	0.01299	0.02564
IESPGM.PTET51.1.105.250312	scaffold51_105	250312	0	0.73568	0	0.00971
IESPGM.PTET51.1.105.252962	scaffold51_105	252962	0	0.50467	0	0
IESPGM.PTET51.1.105.252976	scaffold51_105	252976	0	0.69106	0	0.01075
IESPGM.PTET51.1.105.25441	scaffold51_105	25441	0	0.64423	0.02353	0.06667
IESPGM.PTET51.1.105.25575	scaffold51_105	25575	0	0.65306	0	0
IESPGM.PTET51.1.105.25584	scaffold51_105	25584	0	0.68	0	0.07353
IESPGM.PTET51.1.105.25643	scaffold51_105	25643	0	0.75969	0.00943	0
IESPGM.PTET51.1.105.25820	scaffold51_105	25820	0	0.77444	0.00971	0
IESPGM.PTET51.1.105.258487	scaffold51_105	258487	0	0.808	0	0
IESPGM.PTET51.1.105.26172	scaffold51_105	26172	0	0.7043	0.02752	0.21951
IESPGM.PTET51.1.105.26282	scaffold51_105	26282	0	0.77273	0	0
IESPGM.PTET51.1.105.264423	scaffold51_105	264423	0.01613	0.77209	0.2	0.18421
IESPGM.PTET51.1.105.266469	scaffold51_105	266469	0	0.85377	0	0.05357
IESPGM.PTET51.1.105.26719	scaffold51_105	26719	0	0.71154	0	0.01905
IESPGM.PTET51.1.105.27027	scaffold51_105	27027	0	0.66452	0.00943	0
IESPGM.PTET51.1.105.277004	scaffold51_105	277004	0	0.84155	0	0.00847
IESPGM.PTET51.1.105.28249	scaffold51_105	28249	0	0.69919	0.0241	0.00862
IESPGM.PTET51.1.105.282674	scaffold51_105	282674	0	0.77174	0.01205	0.02727
IESPGM.PTET51.1.105.283046	scaffold51_105	283046	0	0.83146	0.0125	0.07865
IESPGM.PTET51.1.105.283977	scaffold51_105	283977	0	0.83333	0.0137	0.15854
IESPGM.PTET51.1.105.285212	scaffold51_105	285212	0	0.71519	0	0.10638
IESPGM.PTET51.1.105.28701	scaffold51_105	28701	0	0.7449	0.01031	0
IESPGM.PTET51.1.105.287155	scaffold51_105	287155	0	0.77665	0	0
IESPGM.PTET51.1.105.289674	scaffold51_105	289674	0	0.82857	0.01299	0.01031
IESPGM.PTET51.1.105.289865	scaffold51_105	289865	0	0.77348	0.11538	0.21739
IESPGM.PTET51.1.105.291006	scaffold51_105	291006	0	0.85308	0.01493	0.11905
IESPGM.PTET51.1.105.291025	scaffold51_105	291025	0	0.75532	0	0
IESPGM.PTET51.1.105.291747	scaffold51_105	291747	0	0.84112	0	0
IESPGM.PTET51.1.105.291944	scaffold51_105	291944	0	0.80097	0	0
IESPGM.PTET51.1.105.293390	scaffold51_105	293390	0	0.81991	0.51515	0.01942
IESPGM.PTET51.1.105.295315	scaffold51_105	295315	0	0.7378	0	0
IESPGM.PTET51.1.105.295925	scaffold51_105	295925	0	0.73585	0	0
IESPGM.PTET51.1.105.296019	scaffold51_105	296019	0	0.79195	0.03797	0.14414
IESPGM.PTET51.1.105.296089	scaffold51_105	296089	0	0.72519	0.05747	0.07368
IESPGM.PTET51.1.105.296148	scaffold51_105	296148	0	0.87195	0	0.02439
IESPGM.PTET51.1.105.296184	scaffold51_105	296184	0	0.77612	0	0.11268
IESPGM.PTET51.1.105.298444	scaffold51_105	298444	0	0.77083	0	0
IESPGM.PTET51.1.105.298961	scaffold51_105	298961	0	0.73295	0	0.01282
IESPGM.PTET51.1.105.300074	scaffold51_105	300074	0	0.87755	0.01449	0.01493
IESPGM.PTET51.1.105.300140	scaffold51_105	300140	0	0.77551	0.01562	0.05556
IESPGM.PTET51.1.105.300196	scaffold51_105	300196	0	0.85256	0.42529	0.64423
IESPGM.PTET51.1.105.301160	scaffold51_105	301160	0	0.81098	0.01887	0.07143
IESPGM.PTET51.1.105.301367	scaffold51_105	301367	0	0.74603	0	0.05607
IESPGM.PTET51.1.105.302082	scaffold51_105	302082	0	0.78075	0	0
IESPGM.PTET51.1.105.302293	scaffold51_105	302293	0	0.83898	0	0
IESPGM.PTET51.1.105.302623	scaffold51_105	302623	0	0.81893	0.00962	0
IESPGM.PTET51.1.105.303249	scaffold51_105	303249	0	0.82941	0	0.02703
IESPGM.PTET51.1.105.31788	scaffold51_105	31788	0	0.70552	0.00862	0.0082
IESPGM.PTET51.1.105.3195	scaffold51_105	3195	0.96454	0.85714	0.56962	0.34211
IESPGM.PTET51.1.105.32764	scaffold51_105	32764	0	0.77778	0.04082	0.09184
IESPGM.PTET51.1.105.328	scaffold51_105	328	0	0.84906	0.15	0.0625
IESPGM.PTET51.1.105.33172	scaffold51_105	33172	0	0.70345	0	0
IESPGM.PTET51.1.105.33226	scaffold51_105	33226	0	0.76224	0	0
IESPGM.PTET51.1.10.53335	scaffold51_10	53335	0	0.8359	0.01064	0.00917
IESPGM.PTET51.1.105.33558	scaffold51_105	33558	0	0.76923	0	0.05607
IESPGM.PTET51.1.105.34025	scaffold51_105	34025	0	0.82209	0.21875	0.69231
IESPGM.PTET51.1.105.347	scaffold51_105	347	0	0.82927	0.17742	0.17021
IESPGM.PTET51.1.10.53559	scaffold51_10	53559	0	0.7551	0	0
IESPGM.PTET51.1.10.53657	scaffold51_10	53657	0	0.69872	0	0.05714
IESPGM.PTET51.1.10.5366	scaffold51_10	5366	0	0.7438	0	0
IESPGM.PTET51.1.105.38220	scaffold51_105	38220	0	0.72193	0.00926	0.056
IESPGM.PTET51.1.105.38779	scaffold51_105	38779	0	0.7027	0.02299	0.05357
IESPGM.PTET51.1.105.38981	scaffold51_105	38981	0	0.77128	0	0
IESPGM.PTET51.1.105.39279	scaffold51_105	39279	0	0.76351	0.00971	0.0396
IESPGM.PTET51.1.105.40489	scaffold51_105	40489	0	0.73171	0.01	0
IESPGM.PTET51.1.105.40690	scaffold51_105	40690	0	0.62941	0	0
IESPGM.PTET51.1.105.42014	scaffold51_105	42014	0	0.77778	0	0.00952
IESPGM.PTET51.1.105.42787	scaffold51_105	42787	0	0.7772	0	0
IESPGM.PTET51.1.10.54455	scaffold51_10	54455	0	0.79787	0	0.17476
IESPGM.PTET51.1.105.45859	scaffold51_105	45859	0	0.73043	0.0119	0
IESPGM.PTET51.1.105.46238	scaffold51_105	46238	0	0.69286	0	0
IESPGM.PTET51.1.105.46345	scaffold51_105	46345	0	0.70787	0.0119	0.03252
IESPGM.PTET51.1.105.46679	scaffold51_105	46679	0	0.69737	0	0.0084
IESPGM.PTET51.1.105.46817	scaffold51_105	46817	0	0.76378	0	0
IESPGM.PTET51.1.105.46856	scaffold51_105	46856	0	0.73504	0	0.00917
IESPGM.PTET51.1.105.48085	scaffold51_105	48085	0	0.75287	0	0.03125
IESPGM.PTET51.1.105.48353	scaffold51_105	48353	0	0.76471	0	0
IESPGM.PTET51.1.105.49210	scaffold51_105	49210	0	0.7766	0	0
IESPGM.PTET51.1.10.551050	scaffold51_10	551050	0	0.84667	0	0
IESPGM.PTET51.1.105.51215	scaffold51_105	51215	0	0.73134	0	0.03226
IESPGM.PTET51.1.105.51392	scaffold51_105	51392	0	0.69032	0.0082	0
IESPGM.PTET51.1.105.5166	scaffold51_105	5166	0	0.92248	0	0.02
IESPGM.PTET51.1.105.51869	scaffold51_105	51869	0	0.71951	0.02105	0.05983
IESPGM.PTET51.1.105.52251	scaffold51_105	52251	0	0.78302	0	0.01064
IESPGM.PTET51.1.105.5243	scaffold51_105	5243	0	0.84615	0.14286	0.18182
IESPGM.PTET51.1.10.552921	scaffold51_10	552921	0	0.83936	0.01351	0
IESPGM.PTET51.1.105.52985	scaffold51_105	52985	0	0.69939	0	0.0202
IESPGM.PTET51.1.10.553485	scaffold51_10	553485	0	0.8412	0	0
IESPGM.PTET51.1.10.553631	scaffold51_10	553631	0	0.79293	0	0
IESPGM.PTET51.1.105.53800	scaffold51_105	53800	0	0.55469	0.01053	0
IESPGM.PTET51.1.10.554032	scaffold51_10	554032	0	0.82213	0.0101	0
IESPGM.PTET51.1.105.54149	scaffold51_105	54149	0	0.73554	0	0.02222
IESPGM.PTET51.1.105.54682	scaffold51_105	54682	0	0.64634	0	0
IESPGM.PTET51.1.10.55497	scaffold51_10	55497	0	0.62857	0	0
IESPGM.PTET51.1.105.5524	scaffold51_105	5524	0	0.82883	0	0
IESPGM.PTET51.1.10.555909	scaffold51_10	555909	0	0.82866	0.03	0.0614
IESPGM.PTET51.1.105.56104	scaffold51_105	56104	0	0.74737	0.07339	0.07767
IESPGM.PTET51.1.105.5635	scaffold51_105	5635	0.03226	0.88976	0.01493	0
IESPGM.PTET51.1.105.56904	scaffold51_105	56904	0	0.76344	0	0.01282
IESPGM.PTET51.1.105.5692	scaffold51_105	5692	0	0.8932	0.01695	0
IESPGM.PTET51.1.105.57232	scaffold51_105	57232	0	0.76829	0	0
IESPGM.PTET51.1.105.57337	scaffold51_105	57337	0	0.7191	0	0
IESPGM.PTET51.1.105.57836	scaffold51_105	57836	0	0.82199	0.05208	0.13675
IESPGM.PTET51.1.105.57896	scaffold51_105	57896	0	0.74405	0	0.03883
IESPGM.PTET51.1.105.58086	scaffold51_105	58086	0	0.6478	0	0.0098
IESPGM.PTET51.1.105.58448	scaffold51_105	58448	0	0.81879	0.03571	0.05357
IESPGM.PTET51.1.105.59267	scaffold51_105	59267	0	0.72527	0.02062	0
IESPGM.PTET51.1.10.559539	scaffold51_10	559539	0	0.7037	0.01351	0
IESPGM.PTET51.1.105.6257	scaffold51_105	6257	0	0.86598	0.15873	0.5
IESPGM.PTET51.1.105.6267	scaffold51_105	6267	0	0.83871	0.06557	0.20408
IESPGM.PTET51.1.105.63367	scaffold51_105	63367	0	0.72848	0.05155	0.03333
IESPGM.PTET51.1.10.564416	scaffold51_10	564416	0	0.81395	0.50806	0.10526
IESPGM.PTET51.1.10.564571	scaffold51_10	564571	0	0.78922	0.33577	0.06452
IESPGM.PTET51.1.105.64737	scaffold51_105	64737	0	0.775	0	0.01111
IESPGM.PTET51.1.105.65226	scaffold51_105	65226	0	0.72464	0	0.01905
IESPGM.PTET51.1.10.56630	scaffold51_10	56630	0	0.73077	0.0297	0.01163
IESPGM.PTET51.1.105.66601	scaffold51_105	66601	0	0.7957	0.06604	0.05691
IESPGM.PTET51.1.105.67615	scaffold51_105	67615	0	0.75263	0.00806	0
IESPGM.PTET51.1.105.68099	scaffold51_105	68099	0	0.62092	0	0
IESPGM.PTET51.1.105.68394	scaffold51_105	68394	0	0.78378	0	0
IESPGM.PTET51.1.10.570497	scaffold51_10	570497	0.01852	0.86435	0.02727	0.05051
IESPGM.PTET51.1.105.70567	scaffold51_105	70567	0	0.7381	0	0.008
IESPGM.PTET51.1.10.57193	scaffold51_10	57193	0	0.83117	0.0297	0.15789
IESPGM.PTET51.1.105.72132	scaffold51_105	72132	0	0.75352	0	0
IESPGM.PTET51.1.10.572244	scaffold51_10	572244	0.02174	0.82979	0.02381	0
IESPGM.PTET51.1.105.73323	scaffold51_105	73323	0	0.74214	0	0
IESPGM.PTET51.1.105.73490	scaffold51_105	73490	0.0099	0.74737	0	0.01786
IESPGM.PTET51.1.10.574325	scaffold51_10	574325	0	0.73786	0.0125	0
IESPGM.PTET51.1.105.74849	scaffold51_105	74849	0	0.70857	0.0099	0.01149
IESPGM.PTET51.1.105.75641	scaffold51_105	75641	0	0.78544	0.03704	0.05833
IESPGM.PTET51.1.105.7638	scaffold51_105	7638	0	0.86029	0	0.01124
IESPGM.PTET51.1.10.577209	scaffold51_10	577209	0	0.78968	0.00962	0
IESPGM.PTET51.1.105.7736	scaffold51_105	7736	0	0.80882	0.02941	0
IESPGM.PTET51.1.105.78104	scaffold51_105	78104	0	0.7563	0	0
IESPGM.PTET51.1.10.579090	scaffold51_10	579090	0	0.86093	0.03614	0
IESPGM.PTET51.1.105.79183	scaffold51_105	79183	0	0.70886	0	0
IESPGM.PTET51.1.105.7948	scaffold51_105	7948	0	0.78481	0.04	0.01389
IESPGM.PTET51.1.105.79782	scaffold51_105	79782	0	0.76887	0.04124	0.11719
IESPGM.PTET51.1.105.80340	scaffold51_105	80340	0	0.73034	0.01053	0
IESPGM.PTET51.1.105.80674	scaffold51_105	80674	0	0.83598	0.06329	0.15054
IESPGM.PTET51.1.10.58201	scaffold51_10	58201	0	0.72034	0.00752	0
IESPGM.PTET51.1.105.8278	scaffold51_105	8278	0	0.76415	0.01538	0.06667
IESPGM.PTET51.1.105.82988	scaffold51_105	82988	0	0.78462	0.05495	0.05556
IESPGM.PTET51.1.10.58305	scaffold51_10	58305	0	0.68182	0.01064	0
IESPGM.PTET51.1.105.83732	scaffold51_105	83732	0	0.77992	0.35417	0.0991
IESPGM.PTET51.1.10.584973	scaffold51_10	584973	0	0.7337	0	0
IESPGM.PTET51.1.105.88215	scaffold51_105	88215	0	0.84321	0	0.016
IESPGM.PTET51.1.105.88709	scaffold51_105	88709	0	0.83486	0.00926	0.0198
IESPGM.PTET51.1.105.89821	scaffold51_105	89821	0	0.74346	0	0.11224
IESPGM.PTET51.1.105.90893	scaffold51_105	90893	0	0.79279	0	0
IESPGM.PTET51.1.10.594132	scaffold51_10	594132	0.07692	0.82353	0	0.04211
IESPGM.PTET51.1.105.95270	scaffold51_105	95270	0	0.79907	0.00813	0.03333
IESPGM.PTET51.1.105.969	scaffold51_105	969	0	0.89286	0.52	0.07547
IESPGM.PTET51.1.105.9957	scaffold51_105	9957	0	0.70149	0.03529	0.12381
IESPGM.PTET51.1.10.606112	scaffold51_10	606112	0	0.825	0	0
IESPGM.PTET51.1.106.100806	scaffold51_106	100806	0	0.8	0.01351	0.03488
IESPGM.PTET51.1.106.101302	scaffold51_106	101302	0.02041	0.81304	0.04494	0.03704
IESPGM.PTET51.1.106.101797	scaffold51_106	101797	0	0.75877	0.01205	0
IESPGM.PTET51.1.106.102482	scaffold51_106	102482	0	0.78667	0.02469	0.11494
IESPGM.PTET51.1.106.103722	scaffold51_106	103722	0.05882	0.92982	0.50588	0.08537
IESPGM.PTET51.1.106.105182	scaffold51_106	105182	0	0.81095	0	0
IESPGM.PTET51.1.106.105487	scaffold51_106	105487	0.02326	0.84783	0.04348	0
IESPGM.PTET51.1.106.106394	scaffold51_106	106394	0	0.81773	0.03226	0.03191
IESPGM.PTET51.1.106.106483	scaffold51_106	106483	0	0.77725	0	0
IESPGM.PTET51.1.106.106553	scaffold51_106	106553	0	0.825	0	0.01818
IESPGM.PTET51.1.106.110890	scaffold51_106	110890	0	0.78082	0.01111	0
IESPGM.PTET51.1.106.113278	scaffold51_106	113278	0	0.87273	0.02174	0.02083
IESPGM.PTET51.1.106.113319	scaffold51_106	113319	0	0.81081	0	0.01282
IESPGM.PTET51.1.106.114267	scaffold51_106	114267	NA	1	1	1
IESPGM.PTET51.1.106.11463	scaffold51_106	11463	0	0.74	0.03614	0.01835
IESPGM.PTET51.1.106.115344	scaffold51_106	115344	0	0.75983	0	0.01042
IESPGM.PTET51.1.106.11719	scaffold51_106	11719	0.08163	0.77368	0.02817	0.08163
IESPGM.PTET51.1.106.119939	scaffold51_106	119939	0	0.67516	0	0
IESPGM.PTET51.1.106.120127	scaffold51_106	120127	0	0.70323	0.02564	0
IESPGM.PTET51.1.106.121505	scaffold51_106	121505	0	0.77311	0	0.00885
IESPGM.PTET51.1.106.122818	scaffold51_106	122818	0	0.78972	0	0.02899
IESPGM.PTET51.1.106.12283	scaffold51_106	12283	0	0.78481	0	0.02885
IESPGM.PTET51.1.106.123998	scaffold51_106	123998	0.82759	0.99441	0.94231	0.97987
IESPGM.PTET51.1.106.12404	scaffold51_106	12404	0	0.71127	0.01099	0
IESPGM.PTET51.1.106.124422	scaffold51_106	124422	0	0.66379	0	0
IESPGM.PTET51.1.106.124857	scaffold51_106	124857	0	0.79899	0	0.02247
IESPGM.PTET51.1.106.124918	scaffold51_106	124918	0	0.75	0	0
IESPGM.PTET51.1.106.127327	scaffold51_106	127327	0.02326	0.82629	0.25	0
IESPGM.PTET51.1.106.128665	scaffold51_106	128665	0	0.76238	0.01099	0.02105
IESPGM.PTET51.1.106.1287	scaffold51_106	1287	0	0.76	0.0122	0
IESPGM.PTET51.1.106.129368	scaffold51_106	129368	0	0.72941	0	0.0687
IESPGM.PTET51.1.106.129602	scaffold51_106	129602	0	0.82648	0	0.00943
IESPGM.PTET51.1.106.129887	scaffold51_106	129887	0	0.77465	0	0
IESPGM.PTET51.1.106.130608	scaffold51_106	130608	0	0.77523	0	0.00952
IESPGM.PTET51.1.106.131124	scaffold51_106	131124	0	0.7814	0	0
IESPGM.PTET51.1.106.131769	scaffold51_106	131769	0	0.76042	0	0
IESPGM.PTET51.1.106.133251	scaffold51_106	133251	0	0.8547	0	0
IESPGM.PTET51.1.106.134446	scaffold51_106	134446	0	0.78698	0.45161	0.20792
IESPGM.PTET51.1.106.135930	scaffold51_106	135930	0	0.70414	0	0
IESPGM.PTET51.1.10.6137	scaffold51_10	6137	NA	0.92857	0.6	0.28571
IESPGM.PTET51.1.106.138452	scaffold51_106	138452	0	0.85821	0.04444	0.02985
IESPGM.PTET51.1.106.138710	scaffold51_106	138710	0	0.78873	0	0
IESPGM.PTET51.1.106.138740	scaffold51_106	138740	0	0.79487	0	0
IESPGM.PTET51.1.106.140111	scaffold51_106	140111	0	0.83978	0.01316	0
IESPGM.PTET51.1.106.141885	scaffold51_106	141885	0	0.77273	0.125	0.14545
IESPGM.PTET51.1.106.143109	scaffold51_106	143109	0	0.74771	0.06098	0.02151
IESPGM.PTET51.1.106.144111	scaffold51_106	144111	0	0.78788	0.02105	0.02804
IESPGM.PTET51.1.106.145200	scaffold51_106	145200	0	0.76923	0.04396	0.03226
IESPGM.PTET51.1.106.14567	scaffold51_106	14567	0	0.68927	0	0.03361
IESPGM.PTET51.1.106.146455	scaffold51_106	146455	0.05952	0.76889	0.06494	0.01075
IESPGM.PTET51.1.106.148052	scaffold51_106	148052	0	0.83399	0.22368	0.04819
IESPGM.PTET51.1.106.148239	scaffold51_106	148239	0	0.84234	0	0.01087
IESPGM.PTET51.1.106.14827	scaffold51_106	14827	0	0.74747	0.01111	0.0099
IESPGM.PTET51.1.106.149714	scaffold51_106	149714	0	0.72247	0	0
IESPGM.PTET51.1.106.153121	scaffold51_106	153121	0	0.81853	0.69672	0.14019
IESPGM.PTET51.1.106.153897	scaffold51_106	153897	0	0.83544	0.04878	0.13559
IESPGM.PTET51.1.106.154250	scaffold51_106	154250	0	0.78351	0.01124	0.02752
IESPGM.PTET51.1.106.156553	scaffold51_106	156553	0.08333	0.84528	0.04819	0
IESPGM.PTET51.1.106.15747	scaffold51_106	15747	0	0.78395	0	0
IESPGM.PTET51.1.106.158961	scaffold51_106	158961	0	0.77222	0.03158	0.06195
IESPGM.PTET51.1.106.159837	scaffold51_106	159837	0	0.82099	0.01064	0.07759
IESPGM.PTET51.1.106.16040	scaffold51_106	16040	0	0.74603	0	0
IESPGM.PTET51.1.10.61606	scaffold51_10	61606	0	0.71585	0	0
IESPGM.PTET51.1.106.16152	scaffold51_106	16152	0	0.75591	0	0.1383
IESPGM.PTET51.1.106.161946	scaffold51_106	161946	0	0.79447	0	0.0084
IESPGM.PTET51.1.10.61626	scaffold51_10	61626	0	0.73295	0.03	0.1194
IESPGM.PTET51.1.106.16266	scaffold51_106	16266	0	0.75	0.01087	0.03846
IESPGM.PTET51.1.106.163430	scaffold51_106	163430	0	0.79787	0	0
IESPGM.PTET51.1.106.171520	scaffold51_106	171520	0	0.77778	0.0101	0
IESPGM.PTET51.1.106.175180	scaffold51_106	175180	0	0.78022	0	0
IESPGM.PTET51.1.106.17816	scaffold51_106	17816	0	0.68639	0	0.01087
IESPGM.PTET51.1.106.17903	scaffold51_106	17903	0	0.7641	0	0.00741
IESPGM.PTET51.1.106.182537	scaffold51_106	182537	0	0.77202	0	0
IESPGM.PTET51.1.106.18402	scaffold51_106	18402	0	0.70946	0.09231	0
IESPGM.PTET51.1.106.185007	scaffold51_106	185007	0	0.95031	0.02703	0.2
IESPGM.PTET51.1.106.186069	scaffold51_106	186069	0	0.81383	0	0.00909
IESPGM.PTET51.1.10.61864	scaffold51_10	61864	0	0.69118	0	0.00962
IESPGM.PTET51.1.106.186672	scaffold51_106	186672	0	0.72951	0.02247	0
IESPGM.PTET51.1.106.188333	scaffold51_106	188333	0	0.84211	0	0
IESPGM.PTET51.1.106.189866	scaffold51_106	189866	0	0.8609	0.60185	0.03883
IESPGM.PTET51.1.106.190555	scaffold51_106	190555	0	0.82326	0.02083	0
IESPGM.PTET51.1.106.19407	scaffold51_106	19407	0	0.675	0	0.06731
IESPGM.PTET51.1.106.19436	scaffold51_106	19436	0	0.72193	0	0
IESPGM.PTET51.1.106.195745	scaffold51_106	195745	0	0.86598	0.07955	0.05495
IESPGM.PTET51.1.106.197423	scaffold51_106	197423	0	0.79741	0	0
IESPGM.PTET51.1.106.19939	scaffold51_106	19939	0	0.77019	0.35772	0.17213
IESPGM.PTET51.1.106.20236	scaffold51_106	20236	0	0.23684	0	0
IESPGM.PTET51.1.106.20287	scaffold51_106	20287	0	0.76503	0	0.01042
IESPGM.PTET51.1.106.207091	scaffold51_106	207091	0	0.70238	0	0
IESPGM.PTET51.1.106.212686	scaffold51_106	212686	0	0.7156	0	0
IESPGM.PTET51.1.106.214229	scaffold51_106	214229	0	0.84074	0	0
IESPGM.PTET51.1.106.217026	scaffold51_106	217026	0	0.76522	0	0.00962
IESPGM.PTET51.1.106.217735	scaffold51_106	217735	0	0.75238	0.01163	0.04255
IESPGM.PTET51.1.106.218000	scaffold51_106	218000	0	0.81281	0	0
IESPGM.PTET51.1.106.218043	scaffold51_106	218043	0	0.80247	0.04706	0.07317
IESPGM.PTET51.1.106.22101	scaffold51_106	22101	0	0.69271	0	0
IESPGM.PTET51.1.106.221404	scaffold51_106	221404	0	0.84229	0.01299	0
IESPGM.PTET51.1.106.222560	scaffold51_106	222560	0	0.85311	0.03659	0.20408
IESPGM.PTET51.1.106.22552	scaffold51_106	22552	0	0.68293	0.072	0.22302
IESPGM.PTET51.1.106.23264	scaffold51_106	23264	0	0.77232	0.03846	0
IESPGM.PTET51.1.106.233467	scaffold51_106	233467	0	0.79147	0	0
IESPGM.PTET51.1.106.234598	scaffold51_106	234598	0	0.85171	0.00917	0.02479
IESPGM.PTET51.1.106.23494	scaffold51_106	23494	0	0.6831	0	0.06931
IESPGM.PTET51.1.106.23563	scaffold51_106	23563	0	0.72857	0	0.01205
IESPGM.PTET51.1.106.23581	scaffold51_106	23581	0	0.64844	0	0.0102
IESPGM.PTET51.1.106.238843	scaffold51_106	238843	0	0.80919	0.43299	0
IESPGM.PTET51.1.106.24568	scaffold51_106	24568	0	0.71809	0.06364	0.11111
IESPGM.PTET51.1.106.254075	scaffold51_106	254075	0	0.80952	0	0.05063
IESPGM.PTET51.1.106.254902	scaffold51_106	254902	0	0.82231	0	0
IESPGM.PTET51.1.106.256579	scaffold51_106	256579	0	0.79512	0.01124	0
IESPGM.PTET51.1.106.259955	scaffold51_106	259955	0	0.83264	0.02198	0.02521
IESPGM.PTET51.1.106.262045	scaffold51_106	262045	0	0.84462	0	0
IESPGM.PTET51.1.106.266039	scaffold51_106	266039	0	0.84191	0.02083	0.0099
IESPGM.PTET51.1.106.267195	scaffold51_106	267195	0	0.79848	0.02326	0.01786
IESPGM.PTET51.1.106.270142	scaffold51_106	270142	0	0.8125	0.01031	0.0087
IESPGM.PTET51.1.106.271190	scaffold51_106	271190	0	0.78804	0.01299	0
IESPGM.PTET51.1.106.271631	scaffold51_106	271631	0	0.82381	0	0
IESPGM.PTET51.1.106.272250	scaffold51_106	272250	0	0.82353	0.24	0.02151
IESPGM.PTET51.1.106.274148	scaffold51_106	274148	0	0.80297	0	0
IESPGM.PTET51.1.106.274450	scaffold51_106	274450	0	0.76777	0	0.00901
IESPGM.PTET51.1.106.274552	scaffold51_106	274552	0	0.84768	0.0122	0.01
IESPGM.PTET51.1.106.275768	scaffold51_106	275768	0	0.8178	0	0
IESPGM.PTET51.1.106.276798	scaffold51_106	276798	0	0.8655	0.02778	0.01942
IESPGM.PTET51.1.106.277532	scaffold51_106	277532	0	0.77193	0	0
IESPGM.PTET51.1.106.281631	scaffold51_106	281631	0	0.78107	0.07246	0.05556
IESPGM.PTET51.1.106.282313	scaffold51_106	282313	0	0.8662	0	0
IESPGM.PTET51.1.106.28243	scaffold51_106	28243	0	0.82119	0.0339	0.125
IESPGM.PTET51.1.106.283738	scaffold51_106	283738	0	0.7605	0	0
IESPGM.PTET51.1.106.284157	scaffold51_106	284157	0	0.80478	0	0
IESPGM.PTET51.1.106.284913	scaffold51_106	284913	0	0.9102	0.54286	0
IESPGM.PTET51.1.106.286750	scaffold51_106	286750	0	0.8287	0	0
IESPGM.PTET51.1.106.286924	scaffold51_106	286924	0	0.77844	0.04615	0
IESPGM.PTET51.1.106.286930	scaffold51_106	286930	0	0	0	0
IESPGM.PTET51.1.106.28865	scaffold51_106	28865	0	0.66667	0	0
IESPGM.PTET51.1.106.288781	scaffold51_106	288781	0	0.77473	0	0
IESPGM.PTET51.1.106.288995	scaffold51_106	288995	0	0.81333	0.55556	0.01064
IESPGM.PTET51.1.106.29456	scaffold51_106	29456	0	0.75978	0	0.01
IESPGM.PTET51.1.106.29502	scaffold51_106	29502	0	0.77358	0	0.07955
IESPGM.PTET51.1.106.296808	scaffold51_106	296808	0	0.92949	0	0
IESPGM.PTET51.1.106.297971	scaffold51_106	297971	0	0.98086	0.85135	0.69737
IESPGM.PTET51.1.106.300703	scaffold51_106	300703	0.05263	0.93388	0	0.02
IESPGM.PTET51.1.106.301491	scaffold51_106	301491	0.09091	0.94819	0.70455	0.09091
IESPGM.PTET51.1.106.30170	scaffold51_106	30170	0	0.77333	0	0
IESPGM.PTET51.1.106.30266	scaffold51_106	30266	0	0.77901	0	0
IESPGM.PTET51.1.106.30911	scaffold51_106	30911	0	0.75904	0.01075	0.00735
IESPGM.PTET51.1.106.31026	scaffold51_106	31026	0	0.74265	0	0.07865
IESPGM.PTET51.1.106.31041	scaffold51_106	31041	0	0.77333	0	0.02857
IESPGM.PTET51.1.106.31086	scaffold51_106	31086	0	0.74046	0	0.03409
IESPGM.PTET51.1.106.32611	scaffold51_106	32611	0	0.7156	0.01087	0
IESPGM.PTET51.1.106.32942	scaffold51_106	32942	0	0.76398	0.0241	0.05455
IESPGM.PTET51.1.106.33483	scaffold51_106	33483	0	0.70345	0	0
IESPGM.PTET51.1.106.3389	scaffold51_106	3389	0	0.78481	0	0.02469
IESPGM.PTET51.1.10.636550	scaffold51_10	636550	0	0.82632	0.16484	0.0678
IESPGM.PTET51.1.106.36733	scaffold51_106	36733	0	0.79885	0.01266	0.05825
IESPGM.PTET51.1.106.37652	scaffold51_106	37652	0	0.72222	0	0.02105
IESPGM.PTET51.1.106.38045	scaffold51_106	38045	0	0.84034	0	0.01408
IESPGM.PTET51.1.106.38987	scaffold51_106	38987	0	0.78022	0.02174	0
IESPGM.PTET51.1.106.40273	scaffold51_106	40273	0	0.73377	0.0122	0.09091
IESPGM.PTET51.1.10.644598	scaffold51_10	644598	0	0.81879	0	0.02913
IESPGM.PTET51.1.106.45681	scaffold51_106	45681	0	0.71212	0.01429	0.06173
IESPGM.PTET51.1.10.645715	scaffold51_10	645715	0	0.78879	0.21374	0.07955
IESPGM.PTET51.1.10.646481	scaffold51_10	646481	0	0.81413	0	0
IESPGM.PTET51.1.106.46612	scaffold51_106	46612	0	0.73913	0	0
IESPGM.PTET51.1.106.46718	scaffold51_106	46718	0	0.80402	0	0.02542
IESPGM.PTET51.1.106.47164	scaffold51_106	47164	0.03448	0.83212	0.22642	0
IESPGM.PTET51.1.106.48302	scaffold51_106	48302	0	0.74074	0.01351	0
IESPGM.PTET51.1.10.648846	scaffold51_10	648846	0	0.79399	0.01136	0.02609
IESPGM.PTET51.1.10.64998	scaffold51_10	64998	0	0.76471	0	0.02151
IESPGM.PTET51.1.106.5019	scaffold51_106	5019	0	0.76074	0	0.0102
IESPGM.PTET51.1.10.650249	scaffold51_10	650249	0	0.78788	0.01163	0
IESPGM.PTET51.1.106.50991	scaffold51_106	50991	0	0.79104	0.02222	0.07229
IESPGM.PTET51.1.106.51771	scaffold51_106	51771	0	0.76536	0.01064	0.00752
IESPGM.PTET51.1.106.52209	scaffold51_106	52209	0.01408	0.70811	0.01075	0.00826
IESPGM.PTET51.1.106.53139	scaffold51_106	53139	0	0.71649	0	0.00862
IESPGM.PTET51.1.106.54848	scaffold51_106	54848	0	0.68345	0	0
IESPGM.PTET51.1.106.55478	scaffold51_106	55478	0	0.71354	0.10112	0.08929
IESPGM.PTET51.1.106.55870	scaffold51_106	55870	0	0.71939	0.02	0.16923
IESPGM.PTET51.1.10.65612	scaffold51_10	65612	0	0.74206	0.00917	0.01053
IESPGM.PTET51.1.106.59488	scaffold51_106	59488	0	0.80193	0	0.01053
IESPGM.PTET51.1.10.65986	scaffold51_10	65986	0	0.78505	0.49194	0.01
IESPGM.PTET51.1.106.60401	scaffold51_106	60401	0	0.78325	0	0.01869
IESPGM.PTET51.1.106.61267	scaffold51_106	61267	0	0.76842	0	0
IESPGM.PTET51.1.106.61273	scaffold51_106	61273	0	0.78378	0	0
IESPGM.PTET51.1.106.62992	scaffold51_106	62992	0	0.72727	0	0
IESPGM.PTET51.1.10.662996	scaffold51_10	662996	0	0.83534	0	0
IESPGM.PTET51.1.106.6337	scaffold51_106	6337	0	0.73438	0	0.0125
IESPGM.PTET51.1.106.63457	scaffold51_106	63457	0	0.83249	0	0
IESPGM.PTET51.1.106.63749	scaffold51_106	63749	0	0.77848	0	0.01667
IESPGM.PTET51.1.106.64555	scaffold51_106	64555	0	0.74874	0.03371	0
IESPGM.PTET51.1.106.65293	scaffold51_106	65293	0	0.74545	0.50685	0.00714
IESPGM.PTET51.1.106.65350	scaffold51_106	65350	0	0.79741	0.00917	0.02222
IESPGM.PTET51.1.106.65632	scaffold51_106	65632	0	0.75248	0.08824	0.1215
IESPGM.PTET51.1.10.666673	scaffold51_10	666673	0	0.81395	0	0.00901
IESPGM.PTET51.1.106.67005	scaffold51_106	67005	0	0.81991	0.03774	0
IESPGM.PTET51.1.106.6873	scaffold51_106	6873	0	0.68696	0.26606	0.26263
IESPGM.PTET51.1.10.668818	scaffold51_10	668818	0	0.81068	0.01818	0
IESPGM.PTET51.1.10.669589	scaffold51_10	669589	0	0.80447	0	0
IESPGM.PTET51.1.106.71969	scaffold51_106	71969	0	0.77778	0.02727	0.07921
IESPGM.PTET51.1.106.73241	scaffold51_106	73241	0	0.71649	0.02247	0
IESPGM.PTET51.1.106.74719	scaffold51_106	74719	0	0.71809	0	0
IESPGM.PTET51.1.106.74880	scaffold51_106	74880	0	0.63758	0.06383	0.13793
IESPGM.PTET51.1.106.75072	scaffold51_106	75072	0	0.80952	0.02439	0.04255
IESPGM.PTET51.1.106.75971	scaffold51_106	75971	0	0.78667	0.09333	0.35789
IESPGM.PTET51.1.106.76199	scaffold51_106	76199	0	0.73171	0	0
IESPGM.PTET51.1.106.76819	scaffold51_106	76819	0.02273	0.75	0	0
IESPGM.PTET51.1.106.7686	scaffold51_106	7686	0	0.74497	0.05263	0.09412
IESPGM.PTET51.1.106.77061	scaffold51_106	77061	0	0.74684	0	0.14173
IESPGM.PTET51.1.106.78603	scaffold51_106	78603	0	0.83258	0.01176	0
IESPGM.PTET51.1.106.79214	scaffold51_106	79214	0	0.72059	0	0.01802
IESPGM.PTET51.1.106.79426	scaffold51_106	79426	0	0.76733	0.0101	0.00855
IESPGM.PTET51.1.106.79641	scaffold51_106	79641	0	0.79459	0	0
IESPGM.PTET51.1.106.80707	scaffold51_106	80707	0	0.72362	0	0.00885
IESPGM.PTET51.1.106.83506	scaffold51_106	83506	0	0.72193	0	0
IESPGM.PTET51.1.106.83813	scaffold51_106	83813	0	0.75275	0.04444	0.02381
IESPGM.PTET51.1.106.84592	scaffold51_106	84592	0.02381	0.79556	0.39669	0.04255
IESPGM.PTET51.1.10.68553	scaffold51_10	68553	0	0.70253	0	0
IESPGM.PTET51.1.106.8554	scaffold51_106	8554	0	0.73856	0.31313	0
IESPGM.PTET51.1.106.87446	scaffold51_106	87446	0	0.79394	0	0.01695
IESPGM.PTET51.1.106.88823	scaffold51_106	88823	0	0.74869	0.0137	0.06383
IESPGM.PTET51.1.106.91146	scaffold51_106	91146	0	0.65068	0	0
IESPGM.PTET51.1.106.91169	scaffold51_106	91169	0	0.528	0	0
IESPGM.PTET51.1.106.92506	scaffold51_106	92506	0	0.80296	0.02198	0.06818
IESPGM.PTET51.1.106.92862	scaffold51_106	92862	0	0.74648	0	0.01
IESPGM.PTET51.1.106.92930	scaffold51_106	92930	0	0.74576	0.02041	0.06195
IESPGM.PTET51.1.106.93030	scaffold51_106	93030	0	0.71859	0	0.06383
IESPGM.PTET51.1.106.93660	scaffold51_106	93660	0	0.78261	0	0
IESPGM.PTET51.1.106.96134	scaffold51_106	96134	0	0.82258	0.02941	0.19588
IESPGM.PTET51.1.106.96176	scaffold51_106	96176	0	0.76364	0	0
IESPGM.PTET51.1.106.97147	scaffold51_106	97147	0	0.83243	0	0.01923
IESPGM.PTET51.1.106.97281	scaffold51_106	97281	0	0.7381	0	0.00971
IESPGM.PTET51.1.106.9758	scaffold51_106	9758	0	0.66667	0.06316	0.04425
IESPGM.PTET51.1.106.99413	scaffold51_106	99413	0	0.77778	0	0.0125
IESPGM.PTET51.1.106.99956	scaffold51_106	99956	0	0.79104	0	0
IESPGM.PTET51.1.106.99971	scaffold51_106	99971	0	0.7561	0	0
IESPGM.PTET51.1.107.100122	scaffold51_107	100122	0	0.77073	0.02247	0.01031
IESPGM.PTET51.1.107.100897	scaffold51_107	100897	0	0.77515	0	0
IESPGM.PTET51.1.107.101486	scaffold51_107	101486	0	0.7734	0	0.00855
IESPGM.PTET51.1.107.101770	scaffold51_107	101770	0	0.82673	0	0
IESPGM.PTET51.1.107.102985	scaffold51_107	102985	0	0.74667	0.01887	0.09709
IESPGM.PTET51.1.107.103028	scaffold51_107	103028	0	0.66258	0	0.05405
IESPGM.PTET51.1.107.103432	scaffold51_107	103432	0	0.72527	0	0
IESPGM.PTET51.1.107.104059	scaffold51_107	104059	0	0.73504	0.01075	0.03968
IESPGM.PTET51.1.107.107693	scaffold51_107	107693	0	0.75287	0.00935	0.00885
IESPGM.PTET51.1.107.108573	scaffold51_107	108573	0	0.80282	0	0
IESPGM.PTET51.1.107.110237	scaffold51_107	110237	0	0.72845	0	0.01418
IESPGM.PTET51.1.107.111776	scaffold51_107	111776	0	0.75635	0.02727	0.00862
IESPGM.PTET51.1.107.113297	scaffold51_107	113297	0	0.80541	0.02299	0
IESPGM.PTET51.1.107.113620	scaffold51_107	113620	0	0.76142	0.02299	0.01923
IESPGM.PTET51.1.107.114840	scaffold51_107	114840	0	0.76617	0	0
IESPGM.PTET51.1.107.11635	scaffold51_107	11635	0	0.66102	0.0431	0.0303
IESPGM.PTET51.1.107.116904	scaffold51_107	116904	0	0.79474	0.01124	0
IESPGM.PTET51.1.107.117243	scaffold51_107	117243	0	0.76571	0	0.01176
IESPGM.PTET51.1.107.117431	scaffold51_107	117431	0	0.76995	0	0
IESPGM.PTET51.1.107.119028	scaffold51_107	119028	0	0.73232	0	0
IESPGM.PTET51.1.107.120103	scaffold51_107	120103	0	0.77778	0.0099	0.08696
IESPGM.PTET51.1.107.122134	scaffold51_107	122134	0.03704	0.76617	0.01099	0.03226
IESPGM.PTET51.1.107.122362	scaffold51_107	122362	0	0.75248	0.01724	0.03252
IESPGM.PTET51.1.107.122461	scaffold51_107	122461	0	0.75355	0	0
IESPGM.PTET51.1.107.122649	scaffold51_107	122649	0	0.74306	0	0.01075
IESPGM.PTET51.1.107.122845	scaffold51_107	122845	0	0.78	0.0122	0.04839
IESPGM.PTET51.1.107.123734	scaffold51_107	123734	0	0.79921	0.6875	0.04464
IESPGM.PTET51.1.107.124729	scaffold51_107	124729	0	0.78061	0.03297	0.10714
IESPGM.PTET51.1.107.125198	scaffold51_107	125198	0	0.72414	0.02564	0.0283
IESPGM.PTET51.1.107.129665	scaffold51_107	129665	0	0.7346	0.46853	0.02521
IESPGM.PTET51.1.107.129800	scaffold51_107	129800	0	0.80263	0.13	0.14423
IESPGM.PTET51.1.107.131107	scaffold51_107	131107	0	0.81757	0.01064	0.00909
IESPGM.PTET51.1.107.131509	scaffold51_107	131509	0.02326	0.785	0	0.01905
IESPGM.PTET51.1.107.131580	scaffold51_107	131580	0	0.72539	0	0.0102
IESPGM.PTET51.1.107.132405	scaffold51_107	132405	0	0.78646	0.0125	0
[truncated: 42,929 more rows]
